# Supplementary material for: Favorable alleles mining for gelatinization temperature, gel consistency and amylose content in Oryza sativa by association mapping
Source: BMC Genet. 2019 Mar 19;20:34. doi: 10.1186/s12863-019-0735-y (PMC6423859; doi:10.1186/s12863-019-0735-y)
Supplement: Supplementary file 1 — Table S1. Rice accessions geographical origin, their membership probabilities corresponding to each subpopulation, and the mean value of phenotypic data in five environments for GT, GC and AC. (XLSX 207 kb) [file 12863_2019_735_MOESM1_ESM.xlsx]

## Sheet: 工作表1
Supplemental Table S1 Rice accessions geographical origin, their membership probabilities corresponding to each subpopulation, and the mean value of phenotypic data in five environments for GT, GC and AC.								GT(1-7grade)															GC(mm)															AC(%)
	Replication							E1			E2			E3			E4			E5			E1			E2			E3			E4			E5			E1			E2			E3			E4
Code	Accessions	Origin	Q1	Q2	Q3	Q4	Q5	1	2	Mean	1	2	Mean	1	2	Mean	1	2	Mean	1	2	Mean	1	2	Mean	1	2	Mean	1	2	Mean	1	2	Mean	1	2	Mean	1	2	Mean	1	2	Mean	1	2	Mean	1	2	Mean
1	Yazihuang	Jinshan, Shanghai	0.001	0.001	0.997	0	0.001	3.66667	3	3.33333	4	4	4	4.16667	4.16667	4.16667	5	5	5	2.5	2	2.25	55	55	55	45	55	50	70	71	70.5	44	45	44.5	50	54	52	15.1013	14.481	14.7911	16.566	16.7925	16.6792	20.6919	20.1802	20.436	20.5988	19.7733	20.186
2	Hongmangzaodao	Kunshan, Jiangsu	0.117	0	0.879	0.003	0.001	1.16667	1.16667	1.16667	1.33333	1.16667	1.25	1.5	1.66667	1.58333	1	1.16667	1.08333	1	1	1	20	22	21	32	37	34.5	17	20	18.5	20	23	21.5	60	34	47	16.7368	15.1368	15.9368	24.3774	25.6038	24.9906	26.2674	25.7326	26	23.064	22.936	23
3	Wanhuangdao	Wuxian, Jiangsu	0	0	0.999	0.001	0	1.66667	2.5	2.08333	3.83333	4	3.91667	4	4.16667	4.08333	1	1	1	2.5	2.66667	2.58333	49	47	48	46	52	49	53	55	54	17	18	17.5	70	73	71.5	19.4535	17.4186	18.436	14.283	13.5094	13.8962	14.4012	14.2907	14.3459	25.7907	25.2674	25.5291
4	Guozinuo	Kunshan, Jiangsu	0	0	1	0	0	4	3.5	3.75	3.83333	3.83333	3.83333	3.16667	3.5	3.33333	4.5	4.5	4.5	3.66667	3.33333	3.5	104	121	112.5	134	109	121.5	106	124	115	103	111	107	137	104	120.5	1.53684	0.221053	0.878947	0.968421	1.43158	1.2	3.17368	2.80526	2.98947	1.34211	2.59474	1.96842
5	Shuijingbaidao	Wuxian, Jiangsu	0	0	0.999	0	0	6.16667	6.33333	6.25	7	7	7	5.83333	5.16667	5.5	4.83333	4.66667	4.75	5	4.66667	4.83333	23	24	23.5	45	53	49	30	34	32	22	26	24	50	51	50.5	16.3263	14.5895	15.4579	22.3585	23.2642	22.8113	18.5116	18.1686	18.3401	24.0058	23.2151	23.6105
6	Wumangzaodao	Changshu, Jiangsu	0.001	0.001	0.998	0.001	0	1.66667	1.33333	1.5	1	1	1	1	1	1	1	1	1	1	1	1	43	43	43	87	83	85	70	66	68	48	47	47.5	93	103	98	17.6076	16.443	17.0253	20.6981	19.9245	20.3113	20.8372	20.4302	20.6337	18.6453	18.0116	18.3285
7	Sanbailitou	Kunshan, Jiangsu	0	0	1	0	0	5.83333	4.66667	5.25	6.83333	7	6.91667	5	5.33333	5.16667	5.33333	5	5.16667	3.66667	4.16667	3.91667	30	31	30.5	60	65	62.5	67	68	67.5	38	41	39.5	46	50	48	17.9158	15.1916	16.5537	20.9057	20.3019	20.6038	17.3198	16.9709	17.1453	21.3953	20.5988	20.9971
8	Cuyingwanyangdao	Wuxi, Jiangsu	0	0	1	0	0	4.83333	2.5	3.66667	4.66667	5.5	5.08333	5.16667	5	5.08333	5	4.83333	4.91667	3.83333	3.5	3.66667	69	68	68.5	87	70	78.5	55	46	50.5	29	22	25.5	57	49	53	16.7405	13.9494	15.3449	17.2264	18.6226	17.9245	15.2733	14.907	15.0901	20.2209	19.4826	19.8517
9	Yanglingdao	Wuxi, Jiangsu	0	0	1	0	0	5.33333	5.33333	5.33333	7	7	7	6	6.16667	6.08333	5.5	5.83333	5.66667	5.16667	5	5.08333	20	20	20	30	35	32.5	25	24	24.5	18	19	18.5	28	24	26	15.5316	15.5823	15.557	24.1887	24.2264	24.2075	19.7384	19.3256	19.532	23.5698	22.657	23.1134
10	Wanyedao	Wuxian, Jiangsu	0	0	0.999	0	0	6.16667	6.16667	6.16667	7	7	7	6.5	6.16667	6.33333	6.5	5.83333	6.16667	5.33333	5	5.16667	22	22	22	32	28	30	21	24	22.5	22	20	21	44	30	37	16.9329	16.9367	16.9348	24.1698	21.1698	22.6698	20.0756	19.5407	19.8081	25.4419	24.7907	25.1163
11	Qiaobinghuang	Taicang, Jiangsu	0	0	1	0	0	1.16667	1.16667	1.16667	2.5	2.66667	2.58333	2.5	1.16667	1.83333	1.33333	2	1.66667	1	1.16667	1.08333	19	19	19	33	35	34	21	20	20.5	22	22	22	45	70	57.5	16.5053	18.8526	17.6789	22.5094	22.0943	22.3019	22.0174	23.1221	22.5698	22.1395	23.1686	22.6541
12	Tiejingqing	Kunshan, Jiangsu	0	0	1	0	0	6.4	5.1	5.75	5.66667	5.33333	5.5	6.33333	6.16667	6.25	5	4.66667	4.83333	3.83333	4.66667	4.25	36	59	47.5	44	49	46.5	54	52	53	40	40	40	47	46	46.5	18.8861	19.3924	19.1392	19.9057	20.6604	20.283	15.4767	15.3895	15.4331	19.6279	18.8837	19.2558
13	Xiaobaiyedao	Wuxi, Jiangsu	0	0	0.999	0	0	5.66667	5.83333	5.75	7	6.83333	6.91667	6	6	6	5.16667	5.16667	5.16667	4.83333	5	4.91667	26	25	25.5	47	45	46	21	23	22	20	19	19.5	37	70	53.5	14.8481	14.5949	14.7215	20.1132	19.6226	19.8679	23.6279	22.6047	23.1163	21.4419	20.7965	21.1192
14	Baoxintaihuqing	Wujiang, Jiangsu	0.065	0.004	0.926	0.002	0.002	1.33333	2	1.66667	3.16667	3.33333	3.25	3	2.66667	2.83333	2	2.16667	2.08333	1.66667	1.5	1.58333	22	20	21	50	60	55	19	24	21.5	45	55	50	46	52	49	20.2526	22.4051	21.3288	20.3774	19.2075	19.7925	22.2965	22.2035	22.25	21.9419	21.936	21.939
15	Jiangfeng4	Jiangyin, Jiangsu	0	0	0.999	0	0	5.83333	5.66667	5.75	6.5	6.66667	6.58333	5.66667	4.66667	5.16667	4.83333	5.33333	5.08333	4.66667	5	4.83333	34	35	34.5	40	70	55	44	45	44.5	35	36	35.5	85	85	85	18.7215	14.1013	16.4114	19.5849	18.7547	19.1698	18.8488	17.75	18.2994	20.2035	19.6395	19.9215
16	Sujing4	Suzhou, Jiangsu	0	0	0.999	0	0	6	6	6	6	6.33333	6.16667	4.66667	5.16667	4.91667	5.16667	5.33333	5.25	4.16667	3.33333	3.75	42	42	42	59	60	59.5	41	50	45.5	42	42	42	54	56	55	18.1684	17.6835	17.926	19.6226	18.283	18.9528	20.7791	20.3488	20.564	21.0523	20.7151	20.8837
17	Aizhongluohanhuang	Changshu, Jiangsu	0	0	1	0	0	7	6.33333	6.66667	6.83333	6.66667	6.75	6.16667	5.66667	5.91667	6	6.33333	6.16667	4.33333	4.83333	4.58333	25	23	24	48	50	49	22	24	23	25	26	25.5	25	35	30	19.1263	19.3291	19.2277	21.6792	24.7358	23.2075	21.436	22.9826	22.2093	21.4535	22.5116	21.9826
18	Baodao	Wuxi, Jiangsu	0	0	1	0	0	6.5	5.5	6	6.83333	6.83333	6.83333	4.83333	5.33333	5.08333	5	5	5	3.66667	4.5	4.08333	43	50	46.5	60	45	52.5	54	61	57.5	35	37	36	67	61	64	19.1053	14.1139	16.6096	19.7925	20.4528	20.1226	20.4419	19.3023	19.8721	23.0465	23.0058	23.0262
19	Wanmuxiqiu	Taicang, Jiangsu	0	0	1	0	0	6.66667	6.5	6.58333	5	5.5	5.25	6	5.66667	5.83333	5.66667	6.16667	5.91667	4.33333	4.66667	4.5	18	19	18.5	56	54	55	20	20	20	15	18	16.5	80	20	50	16.6421	18.8354	17.7388	19.9434	18.9623	19.4528	23.6047	22.4942	23.0494	24.5	23.9651	24.2326
20	Huangsanshi	Wujiang, Jiangsu	0	0	1	0	0	5.5	6	5.75	3.66667	3.83333	3.75	3.33333	4	3.66667	3.66667	3.83333	3.75	1.33333	1.16667	1.25	29	31	30	65	82	73.5	22	25	23.5	42	45	43.5	42	39	40.5	12.4211	18.7089	15.565	19.1887	17.8302	18.5094	18.6919	18.4477	18.5698	20.2209	19.1628	19.6919
21	Erheidao	Wuxi, Jiangsu	0	0	1	0	0	6.33333	6.16667	6.25	5.33333	5.5	5.41667	6	6	6	5	5	5	5	5	5	20	19	19.5	25	44	34.5	20	20	20	20	19	19.5	20	24	22	19.0947	19.3291	19.2119	25.3962	23.566	24.4811	22.564	21.6686	22.1163	24.9593	24.0407	24.5
22	Xiaoqingzhong	Wuxian, Jiangsu	0	0	1	0	0	5.5	6.33333	5.91667	7	6.66667	6.83333	6	5.66667	5.83333	5	5	5	5.16667	5.16667	5.16667	20	20	20	25	32	28.5	21	20	20.5	19	19	19	35	25	30	17.5684	14.4051	15.9867	22.7358	20.9623	21.8491	18.3488	17.814	18.0814	24.907	24.0988	24.5029
23	Zaoguangtou	Wuxi, Jiangsu	0	0	1	0	0	6.5	6.33333	6.41667	6.83333	6.66667	6.75	5.5	5.5	5.5	5.16667	6.33333	5.75	4.83333	4.5	4.66667	25	27	26	48	58	53	23	20	21.5	20	20	20	39	35	37	20.9158	22.0506	21.4832	20.3019	21.9245	21.1132	19.2965	17.8023	18.5494	24.2791	24.1163	24.1977
24	Xiaoluohanhuang	Changshu, Jiangsu	0	0	1	0	0	2.83333	2.66667	2.75	7	6.33333	6.66667	6.16667	5.5	5.83333	5	5.5	5.25	5.16667	5.16667	5.16667	23	22	22.5	39	42	40.5	22	22	22	20	20	20	25	30	27.5	14.3579	11.481	12.9195	22.0755	24.1887	23.1321	19.7907	19.3837	19.5872	23.1802	22.8314	23.0058
25	Souzhouqing	Jiangyin, Jiangsu	0	0	1	0	0	1.16667	1	1.08333	6.16667	6	6.08333	6.83333	6.66667	6.75	4.83333	5.16667	5	4.33333	3.83333	4.08333	35	38	36.5	57	32	44.5	67	71	69	60	60	60	63	66	64.5	2.33684	2.73418	2.53551	1.50943	1.49057	1.5	8.26744	8.31977	8.2936	7.72093	7.19767	7.4593
26	Wanluli	Jiangyin, Jiangsu	0	0	1	0	0	6.33333	6.5	6.41667	6.33333	6.16667	6.25	7	7	7	5	5.16667	5.08333	5.66667	5.33333	5.5	18	20	19	72	70	71	25	45	35	28	31	29.5	45	49	47	17.4	14.2785	15.8392	19.0189	19.8302	19.4245	15.8314	15.2442	15.5378	20.6744	19.6744	20.1744
27	Wanbaguo	Jiangyin, Jiangsu	0	0	1	0	0	5.33333	5.5	5.41667	7	6	6.5	5.83333	5	5.41667	5.16667	4.66667	4.91667	4.83333	4.16667	4.5	55	65	60	45	62	53.5	45	42	43.5	32	35	33.5	58	50	54	17.2632	16.7595	17.0113	22.9811	19.717	21.3491	18.3663	17.7326	18.0494	22.5988	22.1163	22.3576
28	Ebusinuodao	Wuxi, Jiangsu	0	0	1	0	0	3.33333	2.83333	3.08333	4	3.5	3.75	4.5	4.33333	4.41667	5	5	5	3.33333	3.5	3.41667	133	119	126	114	102	108	104	138	121	138	112	125	107	127	117	2.88421	1.87368	2.37895	2.58491	2.71698	2.65094	2.2093	3.62209	2.9157	1.2907	2.72093	2.00581
29	Laodiegu	Wujiang, Jiangsu	0	0	1	0	0	5.83333	5.83333	5.83333	6.83333	6.33333	6.58333	6.66667	6.5	6.58333	5.66667	4.83333	5.25	5.66667	5.66667	5.66667	8	10	9	65	89	77	50	52	51	27	29	28	67	95	81	20.1895	17.8101	18.9998	22.0377	13.1321	17.5849	19.4535	18.7442	19.0988	20.6802	20.436	20.5581
30	Yefenghuang	Wujiang, Jiangsu	0	0	1	0	0	5.66667	5.33333	5.5	6.5	6.66667	6.58333	5.16667	5.33333	5.25	5	4.5	4.75	5.33333	6.5	5.91667	21	20	20.5	25	27	26	27	22	24.5	20	20	20	35	31	33	13.7474	19.7215	16.7344	19.9623	23.1698	21.566	22.2965	21.7267	22.0116	19.843	21.2849	20.564
31	Chenjiazhong	Kunshan, Jiangsu	0	0	1	0	0	5	4.83333	4.91667	7	6.66667	6.83333	4.66667	4.5	4.58333	4.33333	4.5	4.41667	4.66667	5.83333	5.25	35	30	32.5	47	45	46	46	50	48	49	43	46	54	78	66	18.0947	12.8734	15.4841	19.7736	18.6038	19.1887	18.5523	17.6919	18.1221	15.2093	15.2907	15.25
32	Zaoheitouhong	Wujiang, Jiangsu	0	0	1	0	0	6.4	5.9	6.15	3.83333	4	3.91667	6.66667	6.83333	6.75	5.66667	6.33333	6	7	6.83333	6.91667	19	17	18	35	21	28	20	19	19.5	25	20	22.5	50	65	57.5	14.4947	13.7848	14.1398	20.8302	18.9434	19.8868	21.9477	21.1453	21.5465	24.8372	24.157	24.4971
33	Luohanhuang	Jiangyin, Jiangsu	0	0	1	0	0	4.66667	4.5	4.58333	6.83333	7	6.91667	5.83333	5.83333	5.83333	5.33333	5	5.16667	5.66667	5.5	5.58333	37	47	42	28	29	28.5	45	55	50	34	38	36	65	65	65	16.2	18.8316	17.5158	23.7358	24.1132	23.9245	21.2558	20.6337	20.9448	21.064	20.7442	20.9041
34	Longgouzhong	Qingpu, Shanghai	0	0	1	0	0	5.5	5.83333	5.66667	5.83333	5.83333	5.83333	5.16667	5.83333	5.5	4.5	5.33333	4.91667	6.16667	5.83333	6	35	45	40	40	45	42.5	27	47	37	33	26	29.5	57	60	58.5	17.0165	16.5063	16.7614	18.4906	17.7358	18.1132	21.2849	20.8023	21.0436	22.907	22.1395	22.5233
35	Shiluqing	Kunshan, Jiangsu	0	0	1	0	0	6.83333	7	6.91667	7	7	7	6	6.33333	6.16667	5.5	5	5.25	6.5	6.66667	6.58333	18	18	18	20	23	21.5	25	22	23.5	20	20	20	30	23	26.5	14.2737	17.2405	15.7571	20.7736	20.5849	20.6792	16.093	15.4535	15.7733	27.0988	26.5581	26.8285
36	Ligengqing	Yixing, Jiangsu	0	0	1	0	0	6.83333	7	6.91667	7	7	7	6	6	6	5.5	6	5.75	6.66667	6.16667	6.41667	20	20	20	41	25	33	22	22	22	23	20	21.5	22	31	26.5	17.4421	15.8354	16.6388	21.8302	21.9434	21.8868	22.6686	22.1628	22.4157	26.1977	25.6453	25.9215
37	Heitouhong	Wujiang, Jiangsu	0	0	1	0	0	5.33333	5.16667	5.25	6.5	5.83333	6.16667	5.66667	5.83333	5.75	5.5	5.83333	5.66667	5.33333	5.33333	5.33333	25	37	31	50	47	48.5	53	55	54	22	19	20.5	54	56	55	17.0737	15.8211	16.4474	18.5472	19.1321	18.8396	15.7267	15.6337	15.6802	25.186	24.9186	25.0523
38	Laolaihong	Wuxian, Jiangsu	0	0	1	0	0	4.33333	5.83333	5.08333	6.5	6.83333	6.66667	6	6	6	4.83333	5.16667	5	4.5	5	4.75	27	29	28	52	50	51	57	55	56	42	40	41	60	50	55	15.8608	15.6063	15.7335	18.2264	17.6792	17.9528	19.5698	18.5058	19.0378	21.5116	21.0872	21.2994
39	Erlibie	Wuxian, Jiangsu	0	0	1	0	0	5	4.83333	4.91667	5.33333	5.5	5.41667	4.83333	4.83333	4.83333	4.33333	4.66667	4.5	4.16667	4.5	4.33333	76	76	76	69	71	70	65	58	61.5	77	85	81	72	69	70.5	15.4937	14.3291	14.9114	20.2264	18.4528	19.3396	19.936	19.5988	19.7674	19.6686	19.0523	19.3605
40	Jinguhuang	Wujiang, Jiangsu	0	0	1	0	0	5.66667	5.83333	5.75	6.66667	6.5	6.58333	5	5	5	5	4.33333	4.66667	5.16667	5.66667	5.41667	23	25	24	25	25	25	22	26	24	22	23	22.5	42	47	44.5	17.5579	17.3579	17.4579	22.9811	22.434	22.7075	20.2442	20.436	20.3401	20.7733	22.7209	21.7471
41	Cuganhuangdao	Wujiang, Jiangsu	0	0	1	0	0	4.16667	5.5	4.83333	6.66667	6.33333	6.5	5.66667	4.83333	5.25	5	4.5	4.75	5.5	5.33333	5.41667	25	29	27	35	40	37.5	55	58	56.5	48	46	47	60	59	59.5	17.0947	18.1789	17.6368	15.6415	20.8679	18.2547	19.9128	19.3663	19.6395	22.407	21.5581	21.9826
42	Zaoshirihuangdao	Wuxian, Jiangsu	0	0	1	0	0	4.16667	5	4.58333	6.5	5.66667	6.08333	5.66667	5.66667	5.66667	4.83333	4.83333	4.83333	4.83333	4.5	4.66667	41	37	39	50	62	56	49	40	44.5	39	39	39	63	68	65.5	16.9911	14.0127	15.5019	14.8302	17.0566	15.9434	19.1337	18.6686	18.9012	23.3081	23.1453	23.2267
43	Shengtangqing	Changshu, Jiangsu	0	0	1	0	0	5.33333	5.33333	5.33333	7	6.66667	6.83333	6.16667	6.5	6.33333	4.66667	5.16667	4.91667	5.66667	5.33333	5.5	20	20	20	49	47	48	52	50	51	35	38	36.5	54	52	53	12.5474	12.1707	12.3591	16.7358	17.6604	17.1981	19.4535	18.436	18.9448	23.2616	23.1628	23.2122
44	Xiaomandao	Wujiang, Jiangsu	0	0	1	0	0	5.6	6.1	5.85	6.83333	6.5	6.66667	6.16667	6	6.08333	5.33333	4.83333	5.08333	5.16667	5.16667	5.16667	22	20	21	28	40	34	57	52	54.5	35	25	30	51	48	49.5	13.7789	15.7053	14.7421	18.7547	17.6226	18.1887	24.3779	23.5291	23.9535	22.6279	21.9244	22.2762
45	Shengtangdao	Changshu, Jiangsu	0	0	1	0	0	5.5	6.3	5.9	7	6.66667	6.83333	6	6	6	6	5.83333	5.91667	5.5	6.66667	6.08333	38	38	38	18	20	19	20	20	20	15	16	15.5	16	16	16	14.4526	13.4937	13.9732	20.6415	17.2642	18.9528	21.7849	21.2209	21.5029	24.3488	24.8081	24.5785
46	Wanmandao	Wujiang, Jiangsu	0	0	1	0	0	5.66667	5.66667	5.66667	6	6.5	6.25	6	6	6	5.5	5.5	5.5	6	4.5	5.25	25	25	25	60	65	62.5	23	30	26.5	25	24	24.5	65	61	63	17.1053	16.1266	16.6159	20.3444	19.0667	19.7056	18.1047	17.2616	17.6831	21.8198	20.8779	21.3488
47	Nantouzhong	Kunshan, Jiangsu	0	0	1	0	0	5.66667	6	5.83333	6.83333	6.33333	6.58333	5	4.83333	4.91667	6	6.16667	6.08333	5.66667	6.5	6.08333	24	25	24.5	49	46	47.5	28	24	26	25	25	25	57	58	57.5	22.9474	19.4177	21.1825	25.0222	28.8444	26.9333	21.0174	20.6919	20.8547	14.8081	14.5291	14.6686
48	Daniaodao	Changshu, Jiangsu	0.001	0.001	0.998	0	0	5.5	5.16667	5.33333	4.5	5.33333	4.91667	5	4.16667	4.58333	4.83333	5.16667	5	5.16667	5.16667	5.16667	50	50	50	70	66	68	50	48	49	35	35	35	60	50	55	18.5789	14.6329	16.6059	26.5556	21.0444	23.8	13.9012	13.4419	13.6715	21.343	21.2907	21.3169
49	Kongqueqing	Kunshan, Jiangsu	0.007	0.346	0.645	0.002	0	5.16667	5	5.08333	6.66667	6.5	6.58333	3.83333	4.33333	4.08333	5.33333	5.5	5.41667	5	4.83333	4.91667	20	19	19.5	24	24	24	25	35	30	25	24	24.5	45	40	42.5	18.6	13.1392	15.8696	26.8444	25.6667	26.2556	21.1744	19.7849	20.4797	13.8023	14.1395	13.9709
50	Kaiqing	Kunshan, Jiangsu	0.059	0.33	0.609	0.002	0	1	1.5	1.25	3.16667	3.33333	3.25	2.66667	2	2.33333	1.33333	1.16667	1.25	1	1	1	30	41	35.5	90	98	94	27	40	33.5	50	48	49	71	63	67	18.0632	16.2884	17.1758	22.5778	24.2667	23.4222	19.4535	18.5291	18.9913	11.5988	11.8256	11.7122
51	Manyedao	Kunshan, Jiangsu	0.02	0.348	0.631	0	0.001	5.83333	5.16667	5.5	5.5	5.33333	5.41667	4.83333	4.83333	4.83333	5	5	5	4.16667	5	4.58333	53	59	56	62	70	66	34	31	32.5	38	42	40	55	57	56	18.2211	17.1772	17.6991	22.5667	22.5778	22.5722	20.7384	20.0233	20.3808	15.2093	15.5756	15.3924
52	Baikenuo	Wujiang, Jiangsu	0.145	0.361	0.494	0	0	1	1	1	1.16667	1.16667	1.16667	1	1	1	1	1	1	1	1	1	126	106	116	134	118	126	122	104	113	138	125	131.5	133	124	128.5	2.46316	0.473684	1.46842	3.34444	1.45556	2.4	2.48256	1.7093	2.09593	2.9593	1.2093	2.0843
53	Baimangnuo	Wujiang, Jiangsu	0.009	0.386	0.592	0.012	0.001	1.1	4.6	2.85	4	3.83333	3.91667	4.66667	4.66667	4.66667	4.5	4.83333	4.66667	5.16667	5.33333	5.25	131	102	116.5	108	115	111.5	125	115	120	124	113	118.5	135	103	119	0.536842	1.37895	0.957895	1.52222	1.3	1.41111	1.6686	1.10465	1.38663	1.65116	0.706977	1.17907
54	Xiangzhunuo	Changshu, Jiangsu	0.002	0.38	0.617	0	0	5	5	5	6	6.16667	6.08333	5.16667	5.33333	5.25	5.66667	5.33333	5.5	5.66667	5.33333	5.5	115	127	121	125	122	123.5	134	121	127.5	124	102	113	122	113	117.5	0.0421053	1.88608	0.964091	1.81889	1.89667	1.85778	1.5157	1.44942	1.48256	1.07965	1.08721	1.08343
55	Yaxienuo	Wuxian, Jiangsu	0.003	0.422	0.574	0.001	0	6.66667	4.1	5.38333	5.5	5.83333	5.66667	5.16667	5.16667	5.16667	5.33333	5.16667	5.25	5	5	5	113	125	119	115	127	121	123	102	112.5	131	122	126.5	102	120	111	0.810526	1.08947	0.95	1.96556	1.77778	1.87167	1.67035	1.58953	1.62994	0.563372	0.543023	0.553198
56	Xianhui429	Nanjing, Jiangsu	0.083	0.381	0.536	0	0	6.5	6.33333	6.41667	3.83333	4.16667	4	7	7	7	5.5	5.83333	5.66667	5.33333	4.5	4.91667	20	18	19	15	15	15	17	17	17	17	15	16	18	17	17.5	17.8215	19.1392	18.4804	22.5111	27.8111	25.1611	26	25.0756	25.5378	13.6337	13.6744	13.6541
57	Zijianxian3	Nanjing, Jiangsu	0.166	0.412	0.422	0	0	1	1	1	1	1	1	1	1	1	1	1.66667	1.33333	1	1	1	50	53	51.5	79	81	80	54	52	53	30	30	30	98	85	91.5	13.3895	12.8608	13.1251	19.9556	21.0333	20.4944	17.7326	16.7791	17.2558	14.5058	14.2907	14.3983
58	Huangsandannuo	Wuxi, Jiangsu	0.15	0.355	0.494	0	0	5.83333	5.16667	5.5	6.5	6.83333	6.66667	6.83333	7	6.91667	5.83333	5.5	5.66667	5.83333	6.5	6.16667	20	21	20.5	15	14	14.5	18	18	18	15	16	15.5	16	15	15.5	1.02105	0.745263	0.883158	1.77778	2.45556	2.11667	1.71279	1.61686	1.66483	0.590698	0.585465	0.588081
59	Jia159	Jiaxing, Zhejiang	0	0.999	0.001	0	0	6.66667	6.83333	6.75	6.5	6.83333	6.66667	6.33333	6.33333	6.33333	5	5	5	5.33333	5.83333	5.58333	50	47	48.5	75	70	72.5	43	33	38	40	45	42.5	58	75	66.5	17.5987	16.0127	16.8057	23.6444	23.9778	23.8111	19.2384	18.8314	19.0349	12.1221	12.1221	12.1221
60	Sidao10	Siyang, Jiangsu	0	0.999	0.001	0	0	5.66667	5.66667	5.66667	4.33333	4.5	4.41667	5	5.16667	5.08333	4.83333	5	4.91667	4.66667	5.16667	4.91667	55	50	52.5	75	78	76.5	48	48	48	40	43	41.5	73	65	69	15.3266	15.4557	15.3911	21.1444	21.8778	21.5111	18.5756	17.9477	18.2616	15.1512	15.4302	15.2907
61	Wuqiang	Wujin, Jiangsu	0	0.998	0.001	0	0	6.16667	6.66667	6.41667	4	5.33333	4.66667	5	4.16667	4.58333	4.33333	4.66667	4.5	5.83333	5.66667	5.75	64	58	61	65	68	66.5	65	70	67.5	47	60	53.5	58	52	55	16.4051	15.9241	16.1646	22.4111	22.2778	22.3444	19.5581	19.1221	19.3401	15.9884	16.1744	16.0814
62	Wuyujing3	Wujin, Jiangsu	0	0.998	0.002	0	0	5.66667	5.66667	5.66667	4.66667	5	4.83333	4.83333	5	4.91667	4.5	4.5	4.5	4	5.33333	4.66667	50	55	52.5	75	80	77.5	68	70	69	49	54	51.5	56	62	59	17.7089	15.1772	16.443	20.6667	21.9111	21.2889	22.4477	21.7267	22.0872	16.9942	16.0058	16.5
63	Xiushui04	Nanjing, Jiangsu	0	0.999	0.001	0	0	6.33333	6.16667	6.25	6.66667	6.66667	6.66667	5.5	5	5.25	4.5	5	4.75	4.33333	5.33333	4.83333	50	52	51	51	53	52	45	53	49	35	62	48.5	40	42	41	18.7595	18.7468	18.7532	22.3778	22.3667	22.3722	22.4593	21.3895	21.9244	19.0523	16.9302	17.9913
64	Zhendao88	Zhenjiang, Jiangsu	0	0.999	0	0	0	3.33333	3.83333	3.58333	3	3.33333	3.16667	2.16667	2.83333	2.5	1.83333	2.66667	2.25	1.33333	1.5	1.41667	51	52	51.5	54	50	52	55	55	55	53	61	57	50	57	53.5	16.2737	18.1392	17.2065	20.9444	20.9333	20.9389	18.6686	18.1221	18.3953	16.9767	17.1337	17.0552
65	Zhendao6	Zhenjiang, Jiangsu	0	0.999	0	0	0	6	5.33333	5.66667	5.16667	5.33333	5.25	5	4.83333	4.91667	5	4.33333	4.66667	4.33333	3.83333	4.08333	60	61	60.5	59	57	58	58	55	56.5	47	55	51	60	54	57	14.2947	16.5443	15.4195	20.8778	21.3889	21.1333	19.314	19.2616	19.2878	17.0407	17.5174	17.2791
66	Taijing9	Taibei,Tianwan	0	0.999	0	0	0	6.33333	5.83333	6.08333	5.83333	6.66667	6.25	5.16667	5.16667	5.16667	5	4	4.5	5	5.5	5.25	89	87	88	48	45	46.5	57	65	61	60	53	56.5	57	58	57.5	18.2211	19.6911	18.9561	19.4111	19.8333	19.6222	20.1802	19.7035	19.9419	16.5465	16.4593	16.5029
67	Taijing16xuanAC	Taibei,Tianwan	0	1	0	0	0	6	6.33333	6.16667	5.66667	5	5.33333	5.66667	5.33333	5.5	5	5	5	4.33333	4.5	4.41667	65	63	64	45	45	45	60	60	60	53	67	60	54	60	57	15.038	16.481	15.7595	20.2667	18.5222	19.3944	20.093	19.3663	19.7297	15.7384	15.6105	15.6744
68	Taijing16xuanzi	Taibei,Tianwan	0	0.999	0	0	0	5.33333	5.66667	5.5	6	6	6	5	5.33333	5.16667	4.66667	5	4.83333	5.33333	5	5.16667	62	67	64.5	70	68	69	55	62	58.5	55	63	59	60	66	63	20.3544	15.6329	17.9937	20.3556	19.8778	20.1167	19.2616	18.2791	18.7703	16.4186	16.7209	16.5698
69	Diantun502xuanzao	Kunming, Yunnan	0.087	0.912	0.001	0	0	5.5	5.16667	5.33333	6.66667	7	6.83333	4.83333	5.16667	5	5	5	5	5.33333	5.16667	5.25	75	79	77	55	55	55	57	50	53.5	55	55	55	63	60	61.5	16.481	15.5823	16.0316	19.5667	18.7444	19.1556	18.2442	17.814	18.0291	15.4535	16.3198	15.8866
70	Hongdao35	Nanjing, Jiangsu	0	0.999	0	0	0	5.66667	5.83333	5.75	7	6.83333	6.91667	6.33333	6.66667	6.5	4.5	4.5	4.5	4	2.66667	3.33333	44	43	43.5	32	42	37	40	40	40	33	33	33	35	36	35.5	17.9114	15.962	16.9367	20.5778	19.7444	20.1611	21.1395	19.6279	20.3837	14.6163	14.2093	14.4128
71	Hongdao37	Nanjing, Jiangsu	0	1	0	0	0	5.33333	5.33333	5.33333	6.66667	6.5	6.58333	5	5.33333	5.16667	3.83333	4.66667	4.25	5.33333	5.16667	5.25	85	83	84	55	45	50	68	75	71.5	50	50	50	60	58	59	12.3263	11.0316	11.6789	20.2778	20.4444	20.3611	22.0465	20.9244	21.4855	14.3779	14.3488	14.3634
72	Zijianjingnuo	Nanjing, Jiangsu	0	0.999	0	0	0	5	4.33333	4.66667	5.5	5.66667	5.58333	5.5	5.5	5.5	4	3.83333	3.91667	4.33333	4.33333	4.33333	113	106	109.5	123	101	112	105	111	108	105	111	108	115	109	112	1.17053	1.29114	1.23083	2.4	1.05667	1.72833	1.22674	1.14942	1.18808	2.28488	2.34302	2.31395
73	Nannongjing62401	Nanjing, Jiangsu	0.074	0.926	0	0	0	1	1	1	1	1	1	1	1	1	1	1	1	1	1	1	61	64	62.5	40	45	42.5	55	56	55.5	44	40	42	40	33	36.5	18.6316	19.2105	18.9211	16	16.0333	16.0167	17.5407	16.8547	17.1977	10.343	10.2965	10.3198
74	Tongjing109	Nantong, Jiangsu	0	0.999	0	0	0	6.33333	6.16667	6.25	5.33333	5.66667	5.5	5	5.5	5.25	5	4.5	4.75	4.5	5	4.75	79	84	81.5	31	42	36.5	54	50	52	47	51	49	32	28	30	16.4105	14.8734	15.642	20.0889	20.6	20.3444	20.8779	20.2093	20.5436	9.47093	9.0814	9.27616
75	Yangdao6	Yangzhou, Jiangsu	0.035	0.964	0.001	0	0.001	5.83333	6.16667	6	6.16667	6	6.08333	3.33333	4.66667	4	2.16667	3.16667	2.66667	1.66667	3.33333	2.5	55	55	55	41	43	42	18	20	19	42	42	42	22	40	31	15.6329	14.6962	15.1646	18.5333	23.8444	21.1889	26.1977	25.9012	26.0494	10.0872	9.87209	9.97965
76	Nignjing1	Nanjing, Jiangsu	0	1	0	0	0	5	5.33333	5.16667	5.66667	5.83333	5.75	4.66667	5	4.83333	3.5	4	3.75	4.5	5.16667	4.83333	59	63	61	38	41	39.5	60	54	57	37	42	39.5	65	64	64.5	13.7848	16.4051	15.0949	20.2667	20.8222	20.5444	20.4302	20.1686	20.2994	13.7558	13.8605	13.8081
77	Wujing15	Wujin, Jiangsu	0	1	0	0	0	1.5	1.33333	1.41667	2.83333	3	2.91667	1.66667	1.5	1.58333	2	1.33333	1.66667	1.16667	1	1.08333	65	66	65.5	59	57	58	77	68	72.5	56	64	60	65	53	59	14.5474	16.4947	15.5211	19.9444	22.2444	21.0944	16.7442	16.3837	16.564	13.3256	13.1221	13.2238
78	Wuxiangjing14	Wujin, Jiangsu	0	1	0	0	0	1.83333	1.5	1.66667	3	3	3	1.5	1.5	1.5	1.33333	1.33333	1.33333	1.16667	1	1.08333	74	69	71.5	58	55	56.5	55	54	54.5	40	55	47.5	65	63	64	15.3053	18.2526	16.7789	20.1667	22.3333	21.25	19.5465	18.7267	19.1366	9.21512	8.82558	9.02035
79	Xudao3	Xuzhou, Jiangsu	0	1	0	0	0	1.83333	2	1.91667	3.83333	3.16667	3.5	2	2.16667	2.08333	1.5	2.83333	2.16667	2.16667	2.33333	2.25	53	58	55.5	35	39	37	55	58	56.5	45	60	52.5	53	51	52	11.9579	16.3474	14.1526	18.7111	17.7778	18.2444	18.5233	18.0814	18.3023	15.0058	14.157	14.5814
80	Nannongjing003	Nanjing, Jiangsu	0	1	0	0	0	6.33333	5.5	5.91667	6.66667	6.16667	6.41667	5.66667	5.33333	5.5	5.66667	5.33333	5.5	3.33333	3.83333	3.58333	68	62	65	30	35	32.5	55	60	57.5	38	44	41	43	40	41.5	13.4421	15.0759	14.259	19.4667	18.9222	19.1944	19.4884	18.7442	19.1163	13.9012	13.9535	13.9273
81	Nannongjing005	Nanjing, Jiangsu	0	1	0	0	0	4.16667	3.16667	3.66667	6.5	6.33333	6.41667	5	5	5	5.66667	5.5	5.58333	3.5	4.83333	4.16667	63	73	68	65	68	66.5	55	60	57.5	49	48	48.5	67	62	64.5	13.9114	14.0127	13.962	19.0222	21.1667	20.0944	20.407	19.8605	20.1337	11.2674	10.8256	11.0465
82	5jing20	Nanjing, Jiangsu	0	1	0	0	0	5.16667	5	5.08333	5	5.66667	5.33333	4.83333	5	4.91667	5.5	6.5	6	4.5	5	4.75	58	56	57	50	48	49	44	58	51	45	38	41.5	51	50	50.5	13.9579	14.1139	14.0359	19.7889	22.0222	20.9056	17.0581	16.6163	16.8372	10.9709	11.1453	11.0581
83	5jing15	Nanjing, Jiangsu	0	1	0	0	0	1.66667	1.16667	1.41667	3	3	3	3.66667	4.33333	4	3	2.5	2.75	1.5	1.83333	1.66667	62	67	64.5	74	78	76	48	53	50.5	34	43	38.5	59	54	56.5	12.6421	12.443	12.5426	18.9778	19.0333	19.0056	20.0756	19.314	19.6948	9.87791	9.92442	9.90116
84	molingjing	Nanjing, Jiangsu	0	1	0	0	0	5.33333	5.33333	5.33333	5.83333	6.33333	6.08333	5	5	5	6	5.33333	5.66667	5.16667	5.33333	5.25	62	53	57.5	70	80	75	57	55	56	48	46	47	64	60	62	12.7789	12.3368	12.5579	19.9556	20.0889	20.0222	19.2442	18.7267	18.9855	15.6279	15.4419	15.5349
85	5jing03	Nanjing, Jiangsu	0	1	0	0	0	5.66667	5.66667	5.66667	6.5	6.33333	6.41667	4.66667	5	4.83333	6	6.16667	6.08333	4.66667	4.83333	4.75	60	65	62.5	60	62	61	47	43	45	36	39	37.5	47	49	48	16.8421	15.0316	15.9368	19.4667	19.1667	19.3167	18.8837	18.2384	18.561	10.5291	10.7791	10.6541
86	5jing68	Nanjing, Jiangsu	0	0.999	0	0	0	5.66667	5.16667	5.41667	6.16667	6.16667	6.16667	5	5	5	6.33333	5.66667	6	5.33333	5	5.16667	58	61	59.5	58	57	57.5	60	56	58	49	50	49.5	48	50	49	17.4632	16.8211	17.1421	20.1667	19.4444	19.8056	19.8314	19.7791	19.8052	11.3488	11.8372	11.593
87	Xudao4	Xuzhou, Jiangsu	0	1	0	0	0	2	1.66667	1.83333	5.16667	4.83333	5	5	4.66667	4.83333	5	5.33333	5.16667	2.83333	3.16667	3	58	68	63	74	70	72	72	65	68.5	45	53	49	63	63	63	14.4442	17.8	16.1221	19.1222	19.3444	19.2333	21.907	20.8488	21.3779	10.1047	9.98256	10.0436
88	Xudao5	Xuzhou, Jiangsu	0	1	0	0	0	1.83333	1.66667	1.75	3.66667	3.16667	3.41667	2.5	3	2.75	4.83333	5	4.91667	1.66667	2	1.83333	65	70	67.5	65	63	64	38	40	39	50	115	82.5	47	45	46	19.0947	16.5443	17.8195	19.0333	17.9333	18.4833	20.2907	19.4709	19.8808	10.75	10.1453	10.4477
89	Huaidao9	Huaian, Jiangsu	0	0.999	0	0	0	5.66667	5.83333	5.75	5	5.83333	5.41667	5.33333	4.83333	5.08333	5.5	5.16667	5.33333	4.66667	5.33333	5	62	76	69	46	50	48	54	64	59	50	55	52.5	58	60	59	16.1474	17.6456	16.8965	19.7667	18.8667	19.3167	21.9942	21.8488	21.9215	11.3256	11.3895	11.3576
90	Yandao6	Yancheng, Jiangsu	0	0.999	0	0	0	5.5	5.66667	5.58333	6.16667	6	6.08333	5.16667	4.83333	5	5.5	5.83333	5.66667	5.33333	4.83333	5.08333	57	57	57	80	87	83.5	50	65	57.5	55	55	55	63	47	55	19.3158	17.6456	18.4807	20.2667	19.7333	20	23.1395	22.5988	22.8692	11.6279	11.5523	11.5901
91	Yangguang200	Lianyungang, Jiangsu	0	0.999	0	0	0	4.5	4.33333	4.41667	3.83333	4	3.91667	4.83333	3.66667	4.25	4.66667	5.16667	4.91667	2.83333	2.16667	2.5	71	67	69	60	58	59	63	68	65.5	45	48	46.5	53	51	52	16.4211	15.4304	15.9257	21.0683	21.3735	21.2209	21.1919	21.0116	21.1017	10.1279	9.77326	9.95058
92	Lianjing2	Lianyungang, Jiangsu	0	0.999	0	0	0	1.66667	2	1.83333	3	3.16667	3.08333	3.33333	3	3.16667	4.5	4.83333	4.66667	1.33333	1.33333	1.33333	60	61	60.5	54	58	56	55	58	56.5	50	60	55	67	65	66	17.7253	16.1646	16.9449	21.4498	21.0884	21.2691	19.936	19.5465	19.7413	10.2849	9.9186	10.1017
93	Xiushui79	Jiaxing, Zhejiang	0	0.813	0.186	0	0	6	5.83333	5.91667	5.83333	4.66667	5.25	5	5	5	5.33333	5.16667	5.25	4.5	4.83333	4.66667	70	75	72.5	70	65	67.5	40	32	36	51	57	54	59	60	59.5	19.3248	18.2152	18.77	22.0482	22.0924	22.0703	21.3663	20.9419	21.1541	19.0291	18.2267	18.6279
94	Cbao	Hefei, Anhui	0.001	0.851	0.148	0	0	5	5.83333	5.41667	4.66667	4.83333	4.75	5.5	5	5.25	5	5	5	3.33333	5	4.16667	88	73	80.5	46	53	49.5	45	49	47	35	37	36	51	68	59.5	18.2222	18.1519	18.1871	20.257	20.1004	20.1787	19.7674	18.7209	19.2442	19.6047	18.8256	19.2151
95	Ribenqing	Haerbin, Heilongjiang	0.001	0.658	0.341	0	0	4	3.33333	3.66667	4.66667	4.66667	4.66667	4.5	3.83333	4.16667	4.5	5	4.75	2.66667	2.83333	2.75	70	72	71	24	35	29.5	23	22	22.5	43	40	41.5	62	47	54.5	19.4274	16.2025	17.8149	20.3976	20.8956	20.6466	20.5058	20.1919	20.3488	21.157	20.4651	20.811
96	Zhen9424	Zhenjiang, Jiangsu	0	0.993	0.002	0	0.004	4.83333	5	4.91667	4.5	4.66667	4.58333	4.16667	4	4.08333	5	5.16667	5.08333	3.83333	4	3.91667	75	71	73	42	42	42	50	53	51.5	59	60	59.5	53	54	53.5	20.1899	17.9241	19.057	20.4056	21.2329	20.8193	19.1802	18.5174	18.8488	23.6047	23.7209	23.6628
97	Wuyujing7	Wujin, Jiangsu	0	0.308	0.689	0.003	0	5.66667	6	5.83333	5.33333	5	5.16667	5.16667	5.33333	5.25	5.66667	5.66667	5.66667	5.5	4.83333	5.16667	81	72	76.5	49	48	48.5	50	46	48	55	54	54.5	56	57	56.5	18.2821	20.5641	19.4231	22.8916	22.3133	22.6024	18.6919	17.8198	18.2558	21.7733	21.7965	21.7849
98	Yanjing8	Yancheng, Jiangsu	0	0	0.999	0	0	3.5	3.33333	3.41667	3.66667	3	3.33333	3.83333	3.33333	3.58333	2.83333	3.5	3.16667	2.33333	1.83333	2.08333	73	73	73	44	44	44	49	47	48	52	50	51	51	58	54.5	24.2735	20.7215	22.4975	21.5301	21.6064	21.5683	18.5	18.0349	18.2674	17.9535	17.6337	17.7936
99	Zhengdao18	Zhenzhou, Henan	0	0	0.999	0	0	1.83333	2.33333	2.08333	2.83333	3	2.91667	3.5	2.66667	3.08333	4	3.33333	3.66667	2.66667	2.33333	2.5	56	62	59	50	54	52	49	45	47	53	55	54	58	57	57.5	19.735	23.3419	21.5385	21.2129	23.4458	22.3293	20.5058	19.4244	19.9651	18.9244	18.6686	18.7965
100	Huaidao11	Huaian, Jiangsu	0	0	1	0	0	2.83333	3.16667	3	3.83333	4	3.91667	5.16667	5	5.08333	5.16667	5	5.08333	5.5	4.83333	5.16667	62	64	63	48	46	47	55	55	55	55	60	57.5	52	40	46	22.1748	21.6203	21.8975	22.0884	22.0884	22.0884	18.6977	18.2965	18.4971	23.1453	23.2151	23.1802
101	Shengdao808	Jiaxiang, Shandong	0	0	1	0	0	2.33333	2.5	2.41667	4.5	5.16667	4.83333	4.5	5	4.75	4.5	5.16667	4.83333	3.83333	4	3.91667	65	65	65	40	45	42.5	83	80	81.5	50	50	50	60	54	57	21.4078	20.8101	21.1089	21.4257	20.9759	21.2008	20.3663	19.9709	20.1686	20.0523	19.843	19.9477
102	Shengdao14	Jiaxiang, Shandong	0	0	1	0	0	3.6	5.8	4.7	4.33333	4.33333	4.33333	5.5	5	5.25	5.16667	5.33333	5.25	2.5	2.33333	2.41667	47	56	51.5	23	25	24	54	45	49.5	85	82	83.5	50	47	48.5	13.7929	12.2298	13.0113	20.8273	18.8876	19.8574	18.4128	18.2093	18.311	19.0698	18.9767	19.0233
103	Yujing6	Zhenzhou, Henan	0	0	1	0	0	2.33333	2.66667	2.5	5	5	5	4.83333	4.83333	4.83333	5	4.33333	4.66667	4.16667	4.5	4.33333	67	69	68	45	42	43.5	83	80	81.5	75	70	72.5	60	60	60	21.5631	21.6709	21.617	22.759	22.7711	22.7651	19.564	19.0465	19.3052	20.2267	20.0058	20.1163
104	Huaidao8	Huaian, Jiangsu	0	0	0.999	0	0	6.8	7	6.9	4.66667	4	4.33333	5	5.16667	5.08333	5	4.83333	4.91667	4.5	3	3.75	86	61	73.5	33	33	33	62	55	58.5	55	42	48.5	60	52	56	21.9515	21.3165	21.634	21.1406	19.6747	20.4076	17.9942	17.6919	17.843	19.843	19.6105	19.7267
105	Jindao12	Dongli, Tianjin	0	0	0.999	0	0	2.83333	3	2.91667	4	3.66667	3.83333	5	4.33333	4.66667	4.83333	4.66667	4.75	1.5	1.66667	1.58333	64	65	64.5	25	25	25	65	70	67.5	43	52	47.5	47	42	44.5	19.3107	18.8734	19.092	20.2932	20.9679	20.6305	17.1744	16.9767	17.0756	16.2151	15.9128	16.064
106	Wandao68	Hefei, Anhui	0	0	1	0	0	5.5	4.9	5.2	5.5	5.5	5.5	4.16667	5.16667	4.66667	5	5	5	4	4.5	4.25	93	85	89	92	94	93	58	57	57.5	52	53	52.5	80	80	80	0.23301	0.660194	0.446602	1.44739	1.46586	1.45663	1.07849	1.03372	1.0561	0.619767	0.563372	0.59157
107	Xudao2	Xuzhou, Jiangsu	0	0	0.999	0	0	4	3.66667	3.83333	5.33333	5.33333	5.33333	5	5	5	5.33333	5.16667	5.25	4.66667	5.16667	4.91667	72	66	69	44	42	43	75	65	70	50	49	49.5	65	60	62.5	22.4937	20.4684	21.481	22.1968	23.4739	22.8353	16.3837	16.2093	16.2965	22.25	20.8372	21.5436
108	Sujing353	Suzhou, Jiangsu	0	0	0.999	0	0	3.16667	2.66667	2.91667	4.5	4.5	4.5	4.83333	4.16667	4.5	4.5	5.33333	4.91667	1.33333	1.33333	1.33333	62	58	60	35	40	37.5	64	72	68	52	47	49.5	65	63	64	20.1845	19.9367	20.0606	19.7189	18.3976	19.0582	7.1686	7.2093	7.18895	21.186	20.5116	20.8488
109	Xiangjing9407	Nanjing, Jiangsu	0	0	0.999	0	0	3	2.66667	2.83333	4.5	5	4.75	5.16667	5	5.08333	4.66667	5.5	5.08333	3.16667	3.33333	3.25	51	58	54.5	45	40	42.5	54	70	62	48	52	50	59	53	56	18.519	17.7722	18.1456	23.9598	21.8916	22.9257	21.3488	19.7209	20.5349	21.5988	21.0174	21.3081
110	Zhongjing212	Nanjing, Jiangsu	0	0	0.999	0	0	5.5	4.8	5.15	4.66667	4.5	4.58333	5.5	6.16667	5.83333	5	5	5	2.83333	2.83333	2.83333	73	59	66	39	40	39.5	65	65	65	43	41	42	50	50	50	23.1942	21.4177	22.3059	21.5863	22.4096	21.998	21.0872	20.6512	20.8692	22.343	21.593	21.968
111	Zhongjing9677	Nanjing, Jiangsu	0	0	1	0	0	3.5	3.66667	3.58333	5.33333	5.66667	5.5	5.33333	5.33333	5.33333	5.5	5.33333	5.41667	4.66667	4.33333	4.5	61	58	59.5	40	42	41	73	79	76	59	65	62	69	70	69.5	20.3883	23.1013	21.7448	22.6506	20.8072	21.7289	21.093	20.1512	20.6221	21.2907	20.6279	20.9593
112	Zhongjing131	Nanjing, Jiangsu	0	0	1	0	0	4.3	5.5	4.9	5	5.33333	5.16667	5	5	5	5.16667	5.5	5.33333	4.66667	4.66667	4.66667	68	67	67.5	37	50	43.5	83	80	81.5	60	55	57.5	75	67	71	21.5443	19.8101	20.6772	22.498	23.6185	23.0582	21.0756	20.5174	20.7965	21.9709	21.5233	21.7471
113	Suwujing	Wujin, Jiangsu	0	0	1	0	0	2	2.33333	2.16667	5.16667	5.83333	5.5	5.16667	4.83333	5	5.83333	5.5	5.66667	5.16667	4.83333	5	75	70	72.5	42	45	43.5	83	90	86.5	53	49	51	71	70	70.5	24.4951	20.443	22.4691	22.3173	19.9478	21.1325	20.4186	19.8372	20.1279	22.2035	22.2907	22.2471
114	Zhognjing438	Nanjing, Jiangsu	0	0	1	0	0	2.5	1.66667	2.08333	4.66667	5	4.83333	4.33333	4.66667	4.5	5	4.5	4.75	2.33333	2.5	2.41667	51	54	52.5	29	34	31.5	65	60	62.5	42	53	47.5	50	49	49.5	21.2136	22.1029	21.6583	19.5221	22.5783	21.0502	19.8547	18.8779	19.3663	19.5174	19	19.2587
115	Yanjing9	Yancheng, Jiangsu	0	0	1	0	0	3.66667	4.16667	3.91667	5.33333	5.16667	5.25	5	5.33333	5.16667	5.33333	6	5.66667	5	5.33333	5.16667	55	53	54	35	37	36	80	80	80	30	25	27.5	20	21	20.5	24.1456	24.4177	24.2817	23.0161	23.996	23.506	20.2849	20.5814	20.4331	27.1047	26.1453	26.625
116	Yangfujing4901	Yangzhou, Jiangsu	0	0	0.999	0	0	4.16667	5	4.58333	5.5	5.66667	5.58333	5	5.33333	5.16667	4	3.83333	3.91667	1	1	1	48	54	51	42	42	42	86	85	85.5	52	55	53.5	50	50	50	21.2621	21.7215	21.4918	21.6667	23.8193	22.743	19.6977	20.0291	19.8634	19.4767	19.1744	19.3256
117	Zijing	Nanjing, Jiangsu	0	0	1	0	0	5.33333	4.83333	5.08333	3.5	3.83333	3.66667	4.83333	6.33333	5.58333	1.83333	1.66667	1.75	1	1	1	50	46	48	25	29	27	81	80	80.5	73	73	73	71	75	73	20.6505	22.5949	21.6227	24.5984	22.6586	23.6285	22.7209	22.2267	22.4738	24.593	24.4012	24.4971
118	Zhendao10	Zhenjiang, Jiangsu	0	0	0.999	0	0	3.33333	3	3.16667	5	5.83333	5.41667	5.5	5.33333	5.41667	5.33333	5.16667	5.25	2.16667	2	2.08333	57	46	51.5	20	21	20.5	75	66	70.5	42	47	44.5	39	52	45.5	21.4557	19.4684	20.462	21.5944	18.6586	20.1265	20.3837	19.8605	20.1221	16.9767	16.2151	16.5959
119	Zhenghan2	Zhengzhou, Henan	0	0	1	0	0	1.5	1.33333	1.41667	5.16667	5.16667	5.16667	5.5	4.83333	5.16667	4.83333	4.66667	4.75	1.16667	1	1.08333	42	42	42	29	33	31	55	54	54.5	55	55	55	54	46	50	21.5443	19	20.2722	19.3896	20.6104	20	19.2791	18.4186	18.8488	20.0349	19.4535	19.7442
120	Zhen6	Zhengzhou, Henan	0	0	0.999	0	0	2.16667	2.33333	2.25	4.33333	4.33333	4.33333	4.33333	4.16667	4.25	4	4.33333	4.16667	1	1.16667	1.08333	53	48	50.5	27	27	27	50	63	56.5	42	45	43.5	52	54	53	21.1165	18.1013	19.6089	19.5622	27	23.2811	18.6977	18.0872	18.3924	21.2442	21	21.1221
121	Xishihuang	Wuxian, Jiangsu	0	0	1	0	0	3.33333	2.5	2.91667	6.16667	6.16667	6.16667	6.66667	6.66667	6.66667	5	5.33333	5.16667	4.83333	5.33333	5.08333	25	26	25.5	53	52	52.5	35	36	35.5	25	27	26	24	21	22.5	24.9029	24.1266	24.5147	29.8675	26.3012	28.0843	24.3198	23.814	24.0669	24	23.4012	23.7006
122	Daliangdao	Wuxi, Jiangsu	0	0	1	0	0	4.5	3.83333	4.16667	5.5	5.83333	5.66667	6.33333	6.5	6.41667	4.83333	5.33333	5.08333	4	4.16667	4.08333	27	33	30	43	48	45.5	25	40	32.5	34	25	29.5	22	20	21	23.4951	25.9417	24.7184	25.4618	26.6586	26.0602	22.7326	22.5581	22.6453	25.0407	24.907	24.9738
123	Heizuidao	Changshu, Jiangsu	0	0	1	0	0	4.33333	4.16667	4.25	5.5	6	5.75	6.16667	5.66667	5.91667	5.5	5.66667	5.58333	4.5	2.33333	3.41667	28	28	28	44	45	44.5	42	43	42.5	43	23	33	30	38	34	24.2718	24.1392	24.2055	26.7028	25.9679	26.3353	21.3837	20.4012	20.8924	23.4709	23.1512	23.311
124	Xiaohuangdao	Wuxian, Jiangsu	0	0	1	0	0	5.16667	5	5.08333	6	5.83333	5.91667	5.83333	6.5	6.16667	5.5	5.5	5.5	3.66667	3.83333	3.75	22	23	22.5	50	53	51.5	40	40	40	29	22	25.5	25	25	25	24.7379	22.6203	23.6791	27.0602	27.9839	27.5221	24.2849	24.2965	24.2907	23.3314	23.0349	23.1831
125	Fenghaungdao	Changshu, Jiangsu	0	0	0.999	0	0	5.16667	5.5	5.33333	5.83333	5.66667	5.75	6	5.66667	5.83333	5.83333	5.5	5.66667	2.66667	4.16667	3.41667	25	23	24	43	40	41.5	25	25	25	31	25	28	35	31	33	23.6311	22.5063	23.0687	26.0803	23.6145	24.8474	24.9767	24.5756	24.7762	25.6337	25.3779	25.5058
126	Maijieqing	Songjiang, Shanghai	0	0	1	0	0	6	6	6	6	5.66667	5.83333	5.5	5.66667	5.58333	5.66667	5.33333	5.5	2.83333	3.66667	3.25	45	46	45.5	25	35	30	45	50	47.5	22	28	25	27	25	26	23.735	25.0256	24.3803	26.0201	21.7349	23.8775	23.9942	23.8023	23.8983	23.9244	23.7209	23.8227
127	Jijingdao	Wujiang, Jiangsu	0	0	1	0	0	6.5	6.33333	6.41667	6.33333	6	6.16667	5.5	6.5	6	5.83333	5.83333	5.83333	3	3.5	3.25	27	25	26	75	65	70	55	55	55	35	22	28.5	27	26	26.5	24.6667	23.5255	24.0961	22.4096	28.012	25.2108	24.343	24.0349	24.189	25.0814	24.9186	25
128	Zhognsuyangzhogndao	Wuxi, Jiangsu	0	0	1	0	0	3.33333	3.5	3.41667	5.66667	6.83333	6.25	6.16667	5.83333	6	5.66667	5.33333	5.5	2.83333	3.83333	3.33333	24	25	24.5	30	35	32.5	25	43	34	22	20	21	38	36	37	25.735	26.3165	26.0257	26.5301	25.2249	25.8775	22.4942	21.9767	22.2355	25.5	24.6047	25.0523
129	Duiguzhong	Wujiang, Jiangsu	0	0	1	0	0	2.83333	3.33333	3.08333	6	6.33333	6.16667	6.66667	6	6.33333	5.5	5.16667	5.33333	3.66667	3.5	3.58333	24	25	24.5	25	25	25	40	37	38.5	28	20	24	27	26	26.5	23.0085	22.4937	22.7511	25.9799	20.49	23.2349	23.8721	23.436	23.6541	23.3256	23.1453	23.2355
130	Shuaishaban	Songjiang, Shanghai	0	0	1	0	0	1.5	3	2.25	5.16667	5.83333	5.5	5.66667	5.66667	5.66667	5.16667	5.33333	5.25	1.33333	1.5	1.41667	60	55	57.5	82	80	81	65	60	62.5	32	28	30	45	47	46	18.2564	17.3038	17.7801	22.245	21.506	21.8755	20.2674	20.2093	20.2384	18.8081	18.5058	18.657
131	Niumaohuang	Taicang, Jiangsu	0	0	1	0	0	5.66667	5.5	5.58333	5.66667	6.33333	6	6	6	6	5.33333	4.83333	5.08333	1.66667	1.83333	1.75	55	65	60	65	65	65	84	80	82	45	47	46	45	49	47	19.0427	19.9241	19.4834	22.8072	21.8153	22.3112	19.6105	19.2849	19.4477	22.7093	22.2907	22.5
132	Wanheitouhong	Wujiang, Jiangsu	0	0	1	0	0	6.5	6.16667	6.33333	6.16667	5.83333	6	6.33333	6.33333	6.33333	5	5.5	5.25	2	1.83333	1.91667	73	77	75	50	50	50	85	80	82.5	40	42	41	49	44	46.5	20.9402	22.2658	21.603	22.4016	21.1486	21.7751	18.0698	17.7558	17.9128	23.9593	23.4244	23.6919
133	Taihuqing	Kunshan, Jiangsu	0.001	0	0.832	0.167	0	5.16667	5	5.08333	6.33333	6	6.16667	7	7	7	5.33333	5.5	5.41667	2.66667	2.83333	2.75	51	52	51.5	63	65	64	83	80	81.5	35	38	36.5	42	40	41	23.1795	22.1646	22.672	21.9518	22.2008	22.0763	22.9128	22.9477	22.9302	21.5581	21.1802	21.3692
134	Yilimang	Changshu, Jiangsu	0	0	0.78	0.219	0	4.66667	4.83333	4.75	6.5	6.66667	6.58333	6.66667	6.66667	6.66667	6.33333	6	6.16667	3	3.33333	3.16667	43	44	43.5	36	41	38.5	20	20	20	25	22	23.5	21	20	20.5	22.0342	24.1392	23.0867	25.8675	28.0321	26.9498	22.4709	22.064	22.2674	25.1977	25.6221	25.4099
135	Wuqitou	Wujin, Jiangsu	0	0	0.79	0.209	0	6.83333	6.83333	6.83333	6.33333	6.66667	6.5	7	6.83333	6.91667	5.16667	5	5.08333	3	3.33333	3.16667	34	25	29.5	26	29	27.5	20	30	25	20	18	19	18	18	18	22.6826	23.7468	23.2147	28.1486	25.4859	26.8173	24.7151	24.2384	24.4767	25.6105	25.2035	25.407
136	Jiaoaiheitouhong	Wujiang, Jiangsu	0	0	0.774	0.225	0	6	6.16667	6.08333	6.5	6.33333	6.41667	7	6.83333	6.91667	5.5	5.5	5.5	4	4	4	31	29	30	35	40	37.5	25	35	30	20	25	22.5	28	35	31.5	22.2222	21.2911	21.7567	29.0875	27.4292	28.2583	23.6512	23.2616	23.4564	25.4826	25.3547	25.4186
137	Laowusi	Wujiang, Jiangsu	0	0	0.781	0.219	0	7	7	7	6.16667	6	6.08333	7	7	7	5.83333	5.66667	5.75	3.5	3.83333	3.66667	26	28	27	40	43	41.5	45	40	42.5	38	37	37.5	30	30	30	19.8568	21.8608	20.8588	29.6542	30.7583	30.2063	25.6395	25.1512	25.3953	26.6919	27.0058	26.8488
138	Manliuzhong	Jinshan, Shanghai	0	0	0.773	0.226	0	4.83333	5.16667	5	6	6.5	6.25	7	6.5	6.75	5	5	5	2.16667	2.66667	2.41667	47	47	47	51	49	50	75	75	75	42	41	41.5	62	57	59.5	19.1013	17.6076	18.3544	24.4125	23.9042	24.1583	20.7209	20.2965	20.5087	19.7965	19.9884	19.8924
139	Tianluohuang	Changshu, Jiangsu	0	0	0.779	0.22	0	4.5	4.33333	4.41667	7	7	7	6.83333	6.66667	6.75	5.83333	5.83333	5.83333	5	4.66667	4.83333	25	26	25.5	24	25	24.5	40	35	37.5	25	25	25	23	23	23	23.5299	22.6742	23.1021	29.7292	30.325	30.0271	25.686	25.6453	25.6657	25.8314	24.9884	25.4099
140	Jiucaiqing	Changshu, Jiangsu	0.001	0	0.766	0.233	0	3.16667	4.83333	4	6.33333	6.33333	6.33333	6.66667	5.83333	6.25	5.66667	5.16667	5.41667	2.33333	2.5	2.41667	43	46	44.5	26	26	26	50	45	47.5	25	20	22.5	35	31	33	23.2137	25.9747	24.5942	27.6	27.3875	27.4937	24.5116	23.936	24.2238	25.5116	25.0523	25.282
141	Aiqidaliuzhong	Jiading, Shanghai	0	0	0.775	0.225	0	3.83333	3.33333	3.58333	6.16667	5.66667	5.91667	6	6	6	5	5	5	1.83333	1.5	1.66667	58	52	55	55	60	57.5	73	75	74	37	40	38.5	48	50	49	21.9829	23.9241	22.9535	26.7083	30.075	28.3917	23.907	23.5756	23.7413	24.0756	23.3953	23.7355
142	Lujingqing	Wujiang, Jiangsu	0	0	0.763	0.236	0	5	6.16667	5.58333	6.83333	6.83333	6.83333	6.66667	6.5	6.58333	5.16667	5.33333	5.25	1.66667	1.5	1.58333	42	44	43	53	55	54	70	70	70	37	38	37.5	59	45	52	23.6325	27.2137	25.4231	25.3292	25.4667	25.3979	22.9244	22.2849	22.6047	13.064	12.8547	12.9593
143	Gaoliangqing	Wujiang, Jiangsu	0	0	0.78	0.22	0	6.66667	7	6.83333	6.83333	6.33333	6.58333	6.66667	6.33333	6.5	5.33333	6.16667	5.75	4.5	4.16667	4.33333	49	46	47.5	30	35	32.5	42	45	43.5	30	25	27.5	53	54	53.5	22	21.962	21.981	28.5625	28.2208	28.3917	24.9942	24.0291	24.5116	14.4419	13.9535	14.1977
144	Yishixing	Changshu, Jiangsu	0	0	0.772	0.228	0	6.5	6.16667	6.33333	5.5	5.33333	5.41667	6.5	5.16667	5.83333	5.33333	6.66667	6	1.83333	2.16667	2	50	54	52	60	57	58.5	73	64	68.5	35	35	35	52	62	57	19.7778	21.2308	20.5043	26.3042	26.6458	26.475	20.186	19.8372	20.0116	13.4419	13.2151	13.3285
145	Heizhong	Wuxian, Jiangsu	0	0	0	0.999	0	4.16667	5	4.58333	6	6	6	6.5	6.83333	6.66667	5.33333	5.16667	5.25	2.66667	2.33333	2.5	31	30	30.5	70	60	65	65	55	60	42	32	37	38	37	37.5	18.9487	20.2532	19.6009	25.2292	24.625	24.9271	18.3837	17.9186	18.1512	12.5465	12.7209	12.6337
146	Louhanbai	Kunshan, Jiangsu	0	0	0	0.999	0	5.66667	6	5.83333	6.33333	6.16667	6.25	6.5	6.5	6.5	5.5	5.33333	5.41667	2.33333	2.66667	2.5	85	75	80	55	60	57.5	60	57	58.5	35	31	33	45	43	44	21.0513	21.8354	21.4434	26.8667	27.6958	27.2812	16.7267	16.4244	16.5756	13.0058	12.6802	12.843
147	Xueliqing	Wuxi, Jiangsu	0	0	0	0.999	0	6.66667	6.66667	6.66667	5	6	5.5	6.83333	7	6.91667	5.5	6	5.75	2.66667	3.66667	3.16667	59	27	43	25	35	30	20	20	20	45	50	47.5	39	42	40.5	22.3761	24	23.188	26.7708	25.1708	25.9708	21.1802	20.4128	20.7965	13.6802	13.5872	13.6337
148	Liyangxiaohongdao	Liyang, Jiangsu	0	0	0	0.999	0	1.5	1.66667	1.58333	3.66667	3.5	3.58333	2	1.5	1.75	2.16667	1.83333	2	1	1	1	66	69	67.5	30	35	32.5	62	65	63.5	67	73	70	60	56	58	12.9744	10.0633	11.5188	29.1417	26.8583	28	15.3953	15.2558	15.3256	10.2209	10.5058	10.3634
149	Juhuahuang	Wuxi, Jiangsu	0	0	0	1	0	6.33333	6.83333	6.58333	6	6	6	5.83333	5	5.41667	4.5	4.66667	4.58333	3.5	3	3.25	51	42	46.5	50	49	49.5	20	23	21.5	53	57	55	59	56	57.5	21.3675	23.7863	22.5769	29.15	29.8583	29.5042	21.0872	20.7965	20.9419	15.1744	14.4942	14.8343
150	Changzijingyedao	Wuxian, Jiangsu	0	0	0	1	0	6.83333	7	6.91667	5	4.5	4.75	3.66667	4.5	4.08333	4.33333	4.66667	4.5	2.33333	1.83333	2.08333	47	47	47	65	70	67.5	45	53	49	40	52	46	50	43	46.5	19.1282	17.453	18.2906	23.4708	24.0875	23.7792	17.3779	17.2907	17.3343	12.0698	12.0407	12.0552
151	Gaidaoqing	Wujiang, Jiangsu	0.143	0	0	0.856	0	6.66667	6.83333	6.75	6.16667	6.33333	6.25	6.66667	6.16667	6.41667	5.16667	5.16667	5.16667	5	4	4.5	19	20	19.5	26	34	30	30	32	31	28	35	31.5	22	19	20.5	22.9402	21.4051	22.1726	29.1042	28.7208	28.9125	20.3314	19.6279	19.9797	15.5291	15.1802	15.3547
152	Dingzhuangdao	Wuxi, Jiangsu	0	0	0	1	0	6.66667	7	6.83333	6.33333	6.16667	6.25	6.33333	6.83333	6.58333	5.16667	5.5	5.33333	3.16667	4.16667	3.66667	38	25	31.5	24	25	24.5	44	20	32	42	44	43	49	52	50.5	24.2735	21.4051	22.8393	27.5375	27.4542	27.4958	20.7035	20.3488	20.5262	16.4942	16.2791	16.3866
153	Xuetangzhong	Jiangyin, Jiangsu	0	0	0	1	0	7	6.33333	6.66667	6	6.33333	6.16667	7	6.16667	6.58333	5.16667	5.33333	5.25	3.83333	4.16667	4	37	32	34.5	38	30	34	20	20	20	55	58	56.5	27	25	26	23.0427	21.8066	22.4247	26.6875	26.225	26.4562	22.4186	21.7849	22.1017	23.6628	22.8547	23.2587
154	Guanbaidan	Wujiang, Jiangsu	0	0	0	1	0	6.33333	6.33333	6.33333	6.33333	6.66667	6.5	5.33333	6	5.66667	5.16667	5.16667	5.16667	4.5	3.83333	4.16667	28	26	27	22	25	23.5	20	19	19.5	36	35	35.5	34	34	34	24.4786	24.519	24.4988	28.3292	27.4833	27.9062	19.8314	19.1221	19.4767	17.0872	16.5407	16.814
155	Hongbaodao	Jiaxing, Zhejiang	0	0	0	1	0	6.66667	6.66667	6.66667	4.66667	5.16667	4.91667	6.33333	6.16667	6.25	5.5	5.16667	5.33333	4.33333	4	4.16667	45	26	35.5	48	45	46.5	19	20	19.5	42	35	38.5	20	19	19.5	22.5556	23.5084	23.032	26.4667	26.9792	26.7229	19.7558	18.9767	19.3663	16.8953	16.5523	16.7238
156	Tiegandao	Wujiang, Jiangsu	0	0	0	0.999	0	6.83333	6.83333	6.83333	6	5.5	5.75	5.16667	5.5	5.33333	5	5	5	4.16667	3.83333	4	50	55	52.5	47	50	48.5	63	62	62.5	35	35	35	40	39	39.5	17.5316	16.5316	17.0316	24.4667	20.2917	22.3792	19.1453	18.8721	19.0087	14.4419	13.3779	13.9099
157	Juzigaung	Wuxi, Jiangsu	0.057	0	0	0.943	0	2.1	1.9	2	2	2.5	2.25	2.5	2.16667	2.33333	1	1	1	1	1	1	21	25	23	24	25	24.5	20	20	20	35	20	27.5	16	18	17	17.4786	15.3291	16.4039	26.0375	26.65	26.3438	19.8023	19.2616	19.532	19.4826	19.1802	19.3314
158	Yebaidao	Taicang, Jiangsu	0	0	0	0.999	0	7	7	7	5.33333	5.66667	5.5	6.66667	6.66667	6.66667	5	5.66667	5.33333	3.5	3.83333	3.66667	35	32	33.5	47	52	49.5	40	45	42.5	21	25	23	25	24	24.5	22.7342	19.8734	21.3038	26.4458	31.575	29.0104	19.9186	19.4767	19.6977	18.1977	18.1105	18.1541
159	Daheitouhong	Wujiang, Jiangsu	0	0	0	1	0	7	7	7	5.83333	6	5.91667	6.83333	7	6.91667	5.33333	5.33333	5.33333	5.16667	5.66667	5.41667	31	28	29.5	45	50	47.5	38	45	41.5	37	35	36	40	22	31	22.7778	23.2152	22.9965	27.6167	29.1417	28.3792	21.9826	21.5349	21.7587	17.4651	17.407	17.436
160	Baigedao	Wuxian, Jiangsu	0	0	0	0.999	0	7	7	7	6.16667	6	6.08333	6.66667	6.66667	6.66667	5.16667	5	5.08333	4.33333	4.5	4.41667	35	35	35	35	45	40	42	50	46	42	31	36.5	27	29	28	21.4188	21.519	21.4689	26.1042	25.7417	25.9229	20.8663	20.3488	20.6076	16.0523	15.6395	15.8459
161	Diediezhong	Qingpu, Shanghai	0	0	0	1	0	6.66667	6.66667	6.66667	5	6.16667	5.58333	6.16667	6.33333	6.25	5.66667	5.16667	5.41667	3.33333	3.83333	3.58333	32	33	32.5	52	55	53.5	60	70	65	55	55	55	63	59	61	19.7089	16.2911	18	21.675	25.5583	23.6167	19.3779	19.0465	19.2122	14.6453	14.5058	14.5756
162	Puxidadaotou	Wujiang, Jiangsu	0	0	0	1	0	5.7	5.1	5.4	5.5	6.16667	5.83333	5.66667	5.66667	5.66667	5	5	5	4.16667	3.83333	4	56	57	56.5	50	58	54	55	57	56	56	53	54.5	38	46	42	18.2621	14.3376	16.2998	27.1833	25.6708	26.4271	22.0116	21.6512	21.8314	15.5174	15.5988	15.5581
163	Yangdao	Wujiang, Jiangsu	0	0	0	1	0	6.83333	6.33333	6.58333	6	6	6	6.16667	6.66667	6.41667	5	5.16667	5.08333	4.16667	4.16667	4.16667	25	32	28.5	34	30	32	23	22	22.5	63	61	62	41	40	40.5	24.9108	23.9367	24.4237	26.6542	25.3917	26.0229	21.436	20.6395	21.0378	15.064	14.0698	14.5669
164	Yanhongdao	Wujiang, Jiangsu	0	0	0	0.574	0.425	6.8	5.3	6.05	5.83333	6.33333	6.08333	6.66667	6.5	6.58333	5.5	5.16667	5.33333	4.33333	2.83333	3.58333	67	66	66.5	60	65	62.5	45	42	43.5	30	27	28.5	49	45	47	14.7037	11.5148	13.1092	21.9792	22.8833	22.4313	21.3953	20.907	21.1512	18.5872	17.6686	18.1279
165	Baikewandao	Wuxi, Jiangsu	0	0	0	1	0	6.83333	6.83333	6.83333	6.16667	6	6.08333	6.5	6.83333	6.66667	4.83333	4.16667	4.5	3.83333	3.5	3.66667	42	38	40	50	47	48.5	50	48	49	44	46	45	42	45	43.5	23.8034	23.7975	23.8004	21.4125	25.7708	23.5917	17.1221	17.0581	17.0901	13.5698	13.1047	13.3372
166	Aiguodadaotou	Wujiang, Jiangsu	0	0	0	1	0	6.66667	7	6.83333	6.16667	6	6.08333	6.33333	6.5	6.41667	5	5.16667	5.08333	3.16667	3.83333	3.5	44	35	39.5	48	59	53.5	70	52	61	54	48	51	65	62	63.5	22.505	23.7342	23.1196	25.8542	33.4625	29.6583	18.3198	18.1163	18.218	12.3023	12.1163	12.2093
167	Sishitou	Wuxian, Jiangsu	0	0	0	1	0	6.66667	6.5	6.58333	6.5	6.33333	6.41667	5.83333	6	5.91667	5.5	4.5	5	3.33333	3.33333	3.33333	39	37	38	54	58	56	35	50	42.5	52	53	52.5	50	50	50	23.1188	21.9494	22.5341	26.5042	25.5042	26.0042	19.0698	18.6977	18.8837	15.3081	15.25	15.2791
168	Jiuxiaozhong	Wujiang, Jiangsu	0	0	0	1	0	6.5	6.5	6.5	5.66667	6	5.83333	6.16667	6.16667	6.16667	4.5	4.83333	4.66667	2.5	2.33333	2.41667	27	25	26	58	55	56.5	32	50	41	51	47	49	48	51	49.5	20.9505	19.2152	20.0828	23.5542	26.7042	25.1292	21.0407	20.3663	20.7035	12.9302	12.9244	12.9273
169	Chushuhuang	Wuxian, Jiangsu	0	0	0	1	0	5.33333	5.66667	5.5	5.83333	6.5	6.16667	6.5	6.16667	6.33333	5.16667	5	5.08333	4.83333	5	4.91667	36	25	30.5	22	24	23	35	25	30	33	24	28.5	22	19	20.5	24.802	21.9747	23.3883	27.6792	28.6583	28.1688	17.1686	16.5407	16.8547	16.2326	15.9942	16.1134
170	Qianjindao	Wujiang, Jiangsu	0	0	0	1	0	5.83333	6.33333	6.08333	5.83333	6.5	6.16667	6.16667	6.83333	6.5	4.83333	4.66667	4.75	6.5	6.33333	6.41667	58	63	60.5	44	45	44.5	55	55	55	42	43	42.5	50	42	46	21.6733	21.5823	21.6278	25.5875	25.9875	25.7875	18.093	17.7733	17.9331	14.157	13.9186	14.0378
171	Qijiangqing	Kunshan, Jiangsu	0	0	0	1	0	6.16667	6.66667	6.41667	6	5.83333	5.91667	6.5	5.66667	6.08333	4.83333	5	4.91667	6	5.66667	5.83333	48	49	48.5	38	45	41.5	48	45	46.5	52	48	50	74	53	63.5	21.4653	23.3038	22.3846	24.9167	24.625	24.7708	17.9477	17.593	17.7703	12.4419	12.2733	12.3576
172	Baishuqing	Qingpu, Shanghai	0	0	0	1	0	6.16667	6.33333	6.25	6.16667	6	6.08333	6.5	6.16667	6.33333	5.33333	5	5.16667	5	5.66667	5.33333	80	75	77.5	50	50	50	68	68	68	59	61	60	80	84	82	23.1287	22.3671	22.7479	25.0917	24.8333	24.9625	17.25	17.1395	17.1948	12.8837	12.9942	12.939
173	Feilaifeng	Wuxi, Jiangsu	0	0	0	1	0	7	6.83333	6.91667	6.33333	6.16667	6.25	7	6.16667	6.58333	5.5	5.5	5.5	5.16667	5.5	5.33333	26	29	27.5	27	30	28.5	20	20	20	29	30	29.5	35	20	27.5	24.4937	23.1899	23.8418	26.8292	28.8875	27.8583	18.6163	18.5116	18.564	15.8721	16.0174	15.9448
174	Kejia6	Kunshan, Jiangsu	0	0	0	1	0	2.83333	2.33333	2.58333	3.83333	5	4.41667	5	4.66667	4.83333	5.16667	4	4.58333	3	2.83333	2.91667	56	53	54.5	19	20	19.5	50	60	55	66	55	60.5	55	67	61	18.9747	17.6709	18.3228	25.8875	25.2125	25.55	16.9826	16.8198	16.9012	10.2674	10.186	10.2267
175	Lamujia	Kunshan, Jiangsu	0	0	0	0.999	0	3.5	3.33333	3.41667	3.66667	4.33333	4	5.33333	4.66667	5	4	1.66667	2.83333	1	1	1	21	21	21	25	35	30	20	20	20	30	25	27.5	24	34	29	21.9307	20.7089	21.3198	26.8208	26.2	26.5104	20.9826	20.5698	20.7762	18.8198	18.1802	18.5
176	Haonuopie	Kunshan, Jiangsu	0	0	0	1	0	6	5.66667	5.83333	5	5.16667	5.08333	5	5.16667	5.08333	4.66667	4.33333	4.5	5	5	5	115	108	111.5	132	132	132	111	103	107	101	105	103	102	110	106	1.24752	0.881188	1.06436	1.29583	1.10417	1.2	0.662791	0.843023	0.752907	1.97093	2.0407	2.00581
177	Xiganggu	Wujiang, Jiangsu	0	0	0	1	0	2	2	2	1.33333	1.83333	1.58333	2	2.66667	2.33333	1.16667	2	1.58333	1.33333	1.5	1.41667	74	70	72	71	72	71.5	60	61	60.5	63	62	62.5	59	47	53	19.6535	16.8734	18.2634	21.0667	21	21.0333	13.1163	13.0814	13.0988	21.6453	18.3087	19.977
178	Shuangchengnuo	Wujiang, Jiangsu	0	0	0	1	0	2.5	2.5	2.5	4.83333	5	4.91667	5	4.83333	4.91667	4.16667	4.66667	4.41667	4.83333	5	4.91667	107	115	111	118	120	119	100	105	102.5	105	110	107.5	118	125	121.5	0.49505	0.554455	0.524752	1.30833	1.15417	1.23125	1.4186	1.36628	1.39244	1.59884	1.34302	1.47093
179	Qiutiandaxiedao	Wujiang, Jiangsu	0	0	0	1	0	1.83333	2	1.91667	4.33333	4.5	4.41667	4.16667	4	4.08333	3.33333	3	3.16667	4.16667	2.83333	3.5	108	102	105	100	104	102	115	122	118.5	103	105	104	108	106	107	1.62376	1.85149	1.73762	1.71708	1.8425	1.77979	1.04244	1.04302	1.04273	1.03663	1.03372	1.03517
180	Qiyunuo10	Wujiang, Jiangsu	0	0	0	1	0	2.33333	2	2.16667	3	2.83333	2.91667	3.83333	4	3.91667	3.5	3.33333	3.41667	2.83333	3.16667	3	118	96	107	100	108	104	105	100	102.5	114	109	111.5	115	107	111	0.683168	0.168317	0.425743	1.79583	2.97083	2.38333	1.68023	1.93023	1.80523	1.98837	2.32558	2.15698
181	Wunuo1	Wujiang, Jiangsu	0	0	0	1	0	3.33333	4	3.66667	5.66667	6.33333	6	5.16667	5.16667	5.16667	4.16667	4.5	4.33333	6	5.5	5.75	101	106	103.5	115	117	116	112	110	111	101	100	100.5	107	112	109.5	1.67327	1.9898	1.83153	0.8125	2.10417	1.45833	2.5	2.23256	2.36628	2.17442	2.52326	2.34884
182	Jianongnuo2	Wujiang, Jiangsu	0	0	0	1	0	3.8	4.7	4.25	3.66667	4.33333	4	4.33333	4.16667	4.25	3.5	3	3.25	3.16667	3.33333	3.25	131	126	128.5	107	104	105.5	103	118	110.5	101	102	101.5	115	120	117.5	0.59736	0.534653	0.566007	1.11111	0.979167	1.04514	2.06977	2.09884	2.0843	1.51744	1.78488	1.65116
183	Hongnong5	Wujiang, Jiangsu	0	0	0	1	0	3.66667	3.5	3.58333	5.33333	5.66667	5.5	5.5	5	5.25	4.5	4.33333	4.41667	4.83333	5	4.91667	105	96	100.5	127	127	127	120	120	120	124	102	113	106	100	103	0.653465	0.376238	0.514851	2.90278	2.6875	2.79514	1.075	1.08837	1.08169	2.12674	2.16686	2.1468
184	Nonglinnuo4	Wujiang, Jiangsu	0	0	0	0.999	0	3.83333	3.83333	3.83333	4.33333	3.83333	4.08333	5.16667	5.16667	5.16667	4.16667	4.33333	4.25	5.16667	4.83333	5	139	112	125.5	108	114	111	101	102	101.5	115	111	113	117	102	109.5	1.64356	0.742574	1.19307	1.13889	2.94444	2.04167	1.32558	1.11628	1.22093	2.0814	2.13953	2.11047
185	Xiangnuodao	Wuxian, Jiangsu	0	0	0	0.999	0	7	7	7	6.5	6.33333	6.41667	6.66667	6.33333	6.5	5.66667	5.16667	5.41667	6.16667	6.5	6.33333	105	99	102	104	108	106	104	110	107	121	104	112.5	122	105	113.5	0.97099	1.00542	0.988203	3.09028	2.06944	2.57986	1.74012	1.12733	1.43372	0.913953	0.896512	0.905233
186	Luchaihong	Wujiang, Jiangsu	0	0	0	0.999	0	5.83333	5.66667	5.75	5.66667	4.5	5.08333	6.33333	6.16667	6.25	4.66667	4.66667	4.66667	6.5	6.66667	6.58333	44	49	46.5	55	50	52.5	60	65	62.5	47	50	48.5	45	46	45.5	21.2178	23.8101	22.514	18.3056	14.5486	16.4271	18.0174	17.6686	17.843	16.5756	15.8605	16.218
187	Cungu	Wujiang, Jiangsu	0.047	0	0	0.953	0	1.16667	1	1.08333	4.33333	3.66667	4	5	3.83333	4.41667	1.16667	1.5	1.33333	2.16667	3.16667	2.66667	22	20	21	19	20	19.5	20	20	20	20	15	17.5	20	20	20	25.2178	26.962	26.0899	7.45139	18.3889	12.9201	22.1512	22.0174	22.0843	18.1977	17.6919	17.9448
188	Katena	Wujiang, Jiangsu	0.001	0	0	0.999	0	2.8	4.1	3.45	3.33333	3.5	3.41667	4	2.83333	3.41667	1.16667	1	1.08333	1.83333	1.33333	1.58333	34	28	31	32	36	34	19	18	18.5	31	34	32.5	32	24	28	19.0561	18.0726	18.5644	21.2014	19.1319	20.1667	16.7965	16.6977	16.7471	18.75	18.0291	18.3895
189	Guanchanuo	Wujiang, Jiangsu	0.001	0	0	0.999	0	1	1.33333	1.16667	3.83333	1.33333	2.58333	2.33333	3.5	2.91667	2.16667	1.5	1.83333	2	1.33333	1.66667	112	109	110.5	100	105	102.5	106	107	106.5	103	102	102.5	103	101	102	1.83564	0.909901	1.37277	2.17361	2.86111	2.51736	1.00523	0.963372	0.984302	1.76453	1.58023	1.67238
190	Kuihuanuo	Wuxian, Jiangsu	0.062	0	0	0.938	0	6	6.16667	6.08333	6.16667	5.16667	5.66667	5.5	5	5.25	4.16667	4.16667	4.16667	3	3.33333	3.16667	109	102	105.5	106	105	105.5	119	105	112	124	115	119.5	110	114	112	2.11392	3.56962	2.84177	3.13194	2.59028	2.86111	1.88953	1.86047	1.875	3.24419	2.73837	2.99128
191	Suyunuo	Wuxian, Jiangsu	0	0	0	0.999	0	2.66667	2.5	2.58333	2.83333	2.5	2.66667	4.66667	4.83333	4.75	1	1	1	1.5	2.33333	1.91667	105	114	109.5	107	115	111	109	105	107	129	105	117	125	115	120	1.77228	1.9604	1.86634	0.875	1.6875	1.28125	0.761047	0.651163	0.706105	2.01105	1.86453	1.93779
192	Hongjiaozhan	Wuxian, Jiangsu	0.093	0	0	0.906	0	1	1	1	2.83333	3	2.91667	3.33333	2.66667	3	1.16667	2.5	1.83333	2.83333	2.66667	2.75	64	68	66	55	53	54	20	20	20	44	32	38	60	90	75	26.9109	27.6203	27.2656	21.5833	20.3819	20.9826	22.1047	21.6919	21.8983	27.8372	26.6919	27.2645
193	Haobuka	Wuxian, Jiangsu	0.125	0	0.001	0.874	0	1.83333	2	1.91667	2.33333	2.16667	2.25	3	2.83333	2.91667	2	2	2	1	1	1	27	23	25	20	23	21.5	15	15	15	18	22	20	20	22	21	25.3861	25.6456	25.5159	20.25	18.7292	19.4896	19.5349	18.7093	19.1221	25.936	24.7442	25.3401
194	Chuyanghan32	Wuxian, Jiangsu	0.105	0	0	0.894	0	1	1	1	2.5	2.83333	2.66667	3.5	4	3.75	1	1	1	1.33333	1.83333	1.58333	25	25	25	19	20	19.5	20	20	20	18	18	18	19	22	20.5	17.396	18.5327	17.9644	15.3063	15.4729	15.3896	21.8372	21.6105	21.7238	27.7093	26.5465	27.1279
195	Libanyi	Wuxian, Jiangsu	0.078	0	0	0.921	0	6.5	6.5	6.5	3.66667	3.66667	3.66667	3.16667	3.66667	3.41667	1	1	1	1.66667	2.33333	2	21	23	22	25	25	25	20	20	20	18	20	19	19	23	21	24.918	26.4304	25.6742	15.4146	15.684	15.5493	24.3837	23.7326	24.0581	28	26.8488	27.4244
196	Kunnong8	Kunshan, Jiangsu	0.001	0	0	0.999	0	7	7	7	6.33333	4.83333	5.58333	5.5	5.16667	5.33333	4.66667	5.16667	4.91667	5.5	5.16667	5.33333	45	54	49.5	45	50	47.5	55	55	55	50	47	48.5	30	39	34.5	17.8861	17.9873	17.9367	15.5042	15.3715	15.4378	17.0058	17.0116	17.0087	21.9826	20.8953	21.439
197	Guihuahuang	Nanjing, Jiangsu	0	0	0	1	0	7	6.66667	6.83333	5.66667	5.83333	5.75	5	5.16667	5.08333	4.66667	4.83333	4.75	4.66667	4.83333	4.75	47	45	46	25	40	32.5	50	45	47.5	35	38	36.5	57	55	56	23.9873	22.9241	23.4557	15.7528	15.7493	15.751	17.8953	17.9767	17.936	28.4128	27.25	27.8314
198	Zhoujiazhong	Wujiang, Jiangsu	0	0	0	1	0	6.5	6.16667	6.33333	4.5	4.5	4.5	4.5	4.66667	4.58333	3.5	2.16667	2.83333	4.83333	4.5	4.66667	64	69	66.5	40	40	40	40	45	42.5	53	58	55.5	59	59	59	19.0693	18.9307	19	15.6028	15.5181	15.5604	16.4826	16.2442	16.3634	21.5872	20.5698	21.0785
199	Xiaofenghuang	Wuxian, Jiangsu	0	0	0	1	0	7	6.83333	6.91667	6.16667	3.16667	4.66667	6	5.66667	5.83333	5	4.16667	4.58333	5.5	5.83333	5.66667	26	26	26	21	22	21.5	20	20	20	38	34	36	25	34	29.5	24.5545	22.9978	23.7761	15.6236	15.5104	15.567	17.593	17.4942	17.5436	24.4128	23.5872	24
200	Xiangjingdao	Wuxian, Jiangsu	0	0	0	1	0	5.66667	5.66667	5.66667	5.16667	5.5	5.33333	5.16667	5.16667	5.16667	3.5	5	4.25	4.16667	4	4.08333	70	75	72.5	79	65	72	75	80	77.5	80	75	77.5	93	105	99	10.495	9.15842	9.82673	3.98611	4.59028	4.28819	6.56395	6.87791	6.72093	8.22093	7.65116	7.93605
201	Huizao	Wujiang, Jiangsu	0	0	0	1	0	6.66667	6.5	6.58333	6.5	6	6.25	5.83333	5.33333	5.58333	4.66667	5	4.83333	5.5	5	5.25	35	30	32.5	25	26	25.5	20	18	19	31	38	34.5	24	20	22	19.8548	22.8861	21.3704	20.4861	21.3472	20.9167	20.9302	20.8314	20.8808	22.5058	21.1802	21.843
202	Yingtoudao	Kunshan, Jiangsu	0	0	0	1	0	6.5	6.33333	6.41667	4.33333	4	4.16667	6	6.16667	6.08333	4	4.66667	4.33333	5.33333	5.66667	5.5	49	45	47	40	45	42.5	25	24	24.5	55	45	50	55	45	50	23.9604	22.962	23.4612	15.7083	14.625	15.1667	19.0872	19.1337	19.1105	19.1395	18.2616	18.7006
203	Changdaotou	Wujiang, Jiangsu	0	0	0	1	0	7	6.83333	6.91667	5.83333	5.5	5.66667	7	6.83333	6.91667	5.5	5.33333	5.41667	5.66667	6	5.83333	26	29	27.5	24	25	24.5	16	18	17	32	24	28	22	20	21	22.5347	22.9589	22.7468	13.5417	22.1319	17.8368	21.9012	21.6337	21.7674	26.4535	25.5872	26.0203
204	Yangmiaozhong	Wujiang, Jiangsu	0	0	0	1	0	6.16667	6	6.08333	5	5.83333	5.41667	5.66667	5.5	5.58333	3.33333	3.66667	3.5	5.66667	5.83333	5.75	30	33	31.5	25	25	25	20	19	19.5	38	50	44	24	22	23	27.0792	26.8608	26.97	17.8889	17.4306	17.6597	21.7849	21.1105	21.4477	19.2326	18.6628	18.9477
205	Maoguangdao	Wuxian, Jiangsu	0	0	0	1	0	6.33333	6.66667	6.5	5.83333	5.66667	5.75	6.16667	6.16667	6.16667	4.33333	4.66667	4.5	6	5.83333	5.91667	24	24	24	20	21	20.5	17	19	18	20	33	26.5	23	20	21.5	25.2376	23.7848	24.5112	11.5417	15.0972	13.3194	24.3605	22.9651	23.6628	25.5814	23.9244	24.7529
206	Dazhongdao	Wujiang, Jiangsu	0	0	0	1	0	6	6	6	5.66667	5	5.33333	6.5	6	6.25	4.5	4.16667	4.33333	5.16667	5	5.08333	70	65	67.5	21	22	21.5	20	19	19.5	25	42	33.5	25	23	24	10.2178	10.901	10.5594	19.2014	18.6181	18.9097	19.1395	18.9535	19.0465	25.8895	24.6628	25.2762
207	Sanxiadao	Wuxi, Jiangsu	0	0	0	1	0	7	6.83333	6.91667	5.33333	5.83333	5.58333	6.16667	6.5	6.33333	4.5	4	4.25	5	5	5	37	35	36	30	28	29	16	20	18	47	18	32.5	22	19	20.5	24.5743	24.4937	24.534	18.9097	18.5625	18.7361	22.8198	22.6977	22.7587	24.343	23.9244	24.1337
208	Xiaoqingmang	Changshu, Jiangsu	0	0	0	1	0	6.83333	6.83333	6.83333	5.16667	5.5	5.33333	6.66667	6.5	6.58333	5	5	5	5.66667	5.83333	5.75	25	34	29.5	20	21	20.5	24	25	24.5	22	42	32	22	23	22.5	24.9413	24.8101	24.8757	16.5625	18.4792	17.5208	20.5988	20.0233	20.311	26.1105	25.2384	25.6744
209	Hongganlizhihong	Wujiang, Jiangsu	0	0	0	1	0	6.33333	6.33333	6.33333	6	4.33333	5.16667	5.16667	5.83333	5.5	4.66667	3.66667	4.16667	5.66667	5.83333	5.75	24	23	23.5	24	25	24.5	22	21	21.5	35	30	32.5	22	25	23.5	23.8515	24.9421	24.3968	15.6111	15.3542	15.4826	22.9884	22.4535	22.7209	25.1919	24.0058	24.5988
210	Wuxidao	Changshu, Jiangsu	0	0	0	1	0	5.33333	5.16667	5.25	5	5.33333	5.16667	5.33333	5.33333	5.33333	3	3.33333	3.16667	4.66667	4.66667	4.66667	44	45	44.5	58	62	60	35	41	38	60	70	65	55	51	53	24.2673	19.7089	21.9881	16.8264	9.88889	13.3576	20.064	20.6744	20.3692	23.6395	22.2326	22.936
211	Wanzhognqiu	Wuxian, Jiangsu	0	0	0	1	0	6.33333	6.5	6.41667	5.33333	5.66667	5.5	5.5	6.33333	5.91667	4.83333	4.16667	4.5	5	5.5	5.25	27	34	30.5	23	21	22	20	20	20	62	73	67.5	29	24	26.5	24.4059	24.9665	24.6862	15.8458	15.5257	15.6858	23.8779	23.6919	23.7849	23.7209	22.186	22.9535
212	Fengjingdao	Wuxian, Jiangsu	0	0	0	1	0	5.33333	5.33333	5.33333	4.16667	4.16667	4.16667	6	5.16667	5.58333	1	1.16667	1.08333	5	5	5	39	31	35	55	60	57.5	35	39	37	38	45	41.5	56	67	61.5	21.325	22.962	22.1435	15.6299	15.7646	15.6972	20.1977	20.0523	20.125	29.5233	27.8779	28.7006
213	Liuzhong	Changshu, Jiangsu	0	0	0	1	0	5.83333	5.5	5.66667	4.16667	4.66667	4.41667	6.33333	6.33333	6.33333	1	1.16667	1.08333	4.5	4.83333	4.66667	85	88	86.5	36	40	38	24	30	27	55	60	57.5	95	63	79	19.475	20.7167	20.0958	15.6278	15.6653	15.6465	21.843	20.9302	21.3866	19.5058	18.3953	18.9506
214	Cuganlizhihong	Wuxian, Jiangsu	0	0	0	1	0	7	7	7	5.5	5.66667	5.58333	6.66667	6.83333	6.75	1.16667	1.33333	1.25	5.5	5.66667	5.58333	63	47	55	22	24	23	20	24	22	38	40	39	27	28	27.5	25.1667	22.6167	23.8917	15.9479	15.7222	15.8351	22.5233	22.5	22.5116	25.6395	24.6686	25.1541
215	Chiguwandao	Wujiang, Jiangsu	0	0	0	1	0	5.33333	5.5	5.41667	5.66667	5.16667	5.41667	6.83333	6.83333	6.83333	1.5	1.16667	1.33333	4.83333	4.5	4.66667	57	34	45.5	44	49	46.5	20	20	20	43	45	44	33	32	32.5	16.8083	18.625	17.7167	15.4208	15.2507	15.3358	22.1977	21.186	21.6919	23.3779	22.5756	22.9767
216	Jiaobaiyeqing	Songjiang, Shanghai	0.096	0	0	0.903	0	1	1	1	1.5	1.66667	1.58333	2.33333	2.83333	2.58333	1	1	1	2	2.16667	2.08333	38	43	40.5	53	52	52.5	19	19	19	27	20	23.5	23	23	23	21.6417	21.962	21.8018	15.7264	15.8139	15.7701	23.1977	22.6395	22.9186	28.8663	28.1512	28.5087
217	Chiguhong	Wujiang, Jiangsu	0.001	0	0	0.999	0	1	1	1	1.16667	1.5	1.33333	1.16667	1	1.08333	1	1.16667	1.08333	1.5	2	1.75	35	24	29.5	32	28	30	17	16	16.5	21	17	19	19	23	21	22.3333	20.4177	21.3755	15.6181	15.6257	15.6219	23.4128	22.9419	23.1773	27.8256	27.1744	27.5
218	Fanluoqing	Kunshan, Jiangsu	0	0	0	1	0	5.83333	5.33333	5.58333	3.5	4	3.75	4.83333	5	4.91667	1	1	1	4.83333	4.83333	4.83333	82	79	80.5	45	49	47	21	22	21.5	40	41	40.5	45	46	45.5	23.2083	23.7417	23.475	15.4049	15.416	15.4104	21.3372	21.093	21.2151	24.2733	23.3081	23.7907
219	Zaoyedao	Kunshan, Jiangsu	0	0	0	1	0	5.33333	5.16667	5.25	5.33333	5.33333	5.33333	5.16667	4.33333	4.75	1	1	1	5	4.83333	4.91667	74	74	74	50	49	49.5	38	34	36	45	42	43.5	51	44	47.5	22.1083	20.3291	21.2187	15.3354	15.4069	15.3712	19.9884	19.4535	19.7209	22.7035	22.1453	22.4244
220	Baidiegu	Wujiang, Jiangsu	0	0	0	1	0	6.16667	6.16667	6.16667	5.16667	5.66667	5.41667	5	5.5	5.25	1	1	1	4.66667	5	4.83333	85	78	81.5	72	72	72	22	20	21	34	35	34.5	43	40	41.5	20.85	21.775	21.3125	15.4326	15.4285	15.4306	21.2616	20.9302	21.0959	22.3081	21.157	21.7326
221	Wangjiadao	Wujiang, Jiangsu	0	0	0	1	0	5.33333	5.16667	5.25	5.16667	5.16667	5.16667	5.33333	5.16667	5.25	1.16667	1.16667	1.16667	4.33333	4.66667	4.5	83	84	83.5	79	75	77	20	20	20	34	32	33	57	64	60.5	20.3917	19.8608	20.1262	15.2938	15.2479	15.2708	20.5174	20.6512	20.5843	20.157	19.6279	19.8924
222	Jiangyinzhong	Jiangyin, Jiangsu	0	0	0	1	0	5.16667	5	5.08333	6.5	5.66667	6.08333	5	5	5	1.16667	1.66667	1.41667	6	6	6	43	46	44.5	45	50	47.5	18	16	17	20	20	20	22	27	24.5	19.275	19.7342	19.5046	15.434	15.4257	15.4299	21.4302	21.25	21.3401	25.8081	25.1047	25.4564
223	Eyingbaijingdao	Jiading, Shanghai	0	0	0	1	0	1.4	3.4	2.4	1	1	1	5	5.16667	5.08333	1.16667	1	1.08333	5.16667	4.83333	5	53	31	42	65	68	66.5	25	43	34	42	35	38.5	77	90	83.5	11.0111	10.9833	10.9972	15.2236	15.2167	15.2201	21.0872	20.686	20.8866	21.436	20.4535	20.9448
224	Tiekewanguangtou	Wujin, Jiangsu	0	0	0	1	0	4.5	4.33333	4.41667	4.33333	4.33333	4.33333	5	4.66667	4.83333	1	1	1	4.83333	5	4.91667	96	97	96.5	68	66	67	55	25	40	46	40	43	47	80	63.5	18.1833	19.825	19.0042	15.3368	15.4924	15.4146	18.7965	18.314	18.5552	20.3488	19.4012	19.875
225	Tiekedao	Wujin, Jiangsu	0	0	0	1	0	6.16667	6.5	6.33333	5.16667	4.66667	4.91667	5.5	5.33333	5.41667	1.16667	1	1.08333	5.66667	5.5	5.58333	48	50	49	21	22	21.5	25	30	27.5	33	30	31.5	22	21	21.5	23.275	24.9285	24.1017	15.4007	15.3243	15.3625	23.4012	23.3023	23.3517	23.6512	22.6628	23.157
226	Dadaosuitou	Changshu, Jiangsu	0	0	0	1	0	6	5.83333	5.91667	5.33333	5.16667	5.25	6	5.33333	5.66667	1.16667	1	1.08333	5	5.5	5.25	48	52	50	23	25	24	18	19	18.5	31	23	27	49	80	64.5	21.6667	20.5667	21.1167	27.0913	30.8968	28.994	21.5233	21.4128	21.468	23.093	22.1279	22.6105
227	Aibaidao	Wujiang, Jiangsu	0	0	0	1	0	7	6.83333	6.91667	5.66667	5.5	5.58333	5	5.33333	5.16667	1	1.5	1.25	5	5	5	45	35	40	22	21	21.5	19	20	19.5	40	30	35	39	38	38.5	25.1	25.2333	25.1667	30.6667	28.6984	29.6825	21.8663	21.4826	21.6744	24.2558	24.0349	24.1453
228	Xiepihuang	Taicang, Jiangsu	0	0	0	1	0	4.83333	4.66667	4.75	3.5	3.83333	3.66667	4.33333	4.66667	4.5	1	1	1	4.66667	5	4.83333	50	50	50	24	26	25	19	20	19.5	24	25	24.5	35	32	33.5	23.3917	24.6076	23.9996	26.6111	28.1905	27.4008	19.3895	18.7965	19.093	26.1744	25.5349	25.8547
229	Xiaobaidao	Wuxian, Jiangsu	0	0	0	1	0	5	5.16667	5.08333	5.33333	4.33333	4.83333	4.16667	3.66667	3.91667	1	1	1	5	5.16667	5.08333	58	62	60	40	46	43	22	40	31	40	23	31.5	31	32	31.5	18.7583	18.0253	18.3918	23.6349	26.0635	24.8492	21.1802	20.3198	20.75	24.6919	23.6395	24.1657
230	Baishidao	Taicang, Jiangsu	0	0	0	1	0	7	7	7	5.66667	5.33333	5.5	4.83333	5.33333	5.08333	1	1	1	5.33333	5.5	5.41667	25	39	32	25	28	26.5	20	20	20	30	30	30	33	24	28.5	20.6	21.1258	20.8629	25.4683	28.1508	26.8095	24.0581	23.3314	23.6948	27.0174	26.2384	26.6279
231	Manbaidao	Wujiang, Jiangsu	0	0	0	1	0	5.16667	5.16667	5.16667	5.66667	6.16667	5.91667	5	4.5	4.75	1	1	1	5	5.16667	5.08333	77	87	82	52	55	53.5	45	42	43.5	53	55	54	76	78	77	19.9417	18.6076	19.2746	23.7183	26.4087	25.0635	21.7558	21.6163	21.686	20.936	20.2965	20.6163
232	Guangtouluhuabai	Wuxi, Jiangsu	0	0	0	1	0	5	5	5	4	5	4.5	5.16667	4.66667	4.91667	1	1	1	5	5	5	95	75	85	63	61	62	24	74	49	55	52	53.5	75	74	74.5	21.125	19.5696	20.3473	24.4881	26.5317	25.5099	24.314	23.2674	23.7907	23.2791	22.1163	22.6977
233	Hongmangjing	Kunshan, Jiangsu	0	0	0	1	0	6	6.5	6.25	5.66667	6	5.83333	5	5.5	5.25	1	1	1	5.33333	5.16667	5.25	54	57	55.5	26	35	30.5	20	22	21	26	22	24	34	36	35	23.5667	24.7975	24.1821	26.2619	28.7698	27.5159	24.8895	24.7035	24.7965	22.9826	22.3605	22.6715
234	Wumangyedao	Changshu, Jiangsu	0	0	0	1	0	3.83333	3.5	3.66667	1.66667	2	1.83333	1.83333	1.66667	1.75	1	1	1	3.83333	4.66667	4.25	72	78	75	33	36	34.5	18	19	18.5	20	21	20.5	46	55	50.5	18.9167	17.9367	18.4267	24.8016	22.004	23.4028	18.436	18.593	18.5145	19.25	18.4767	18.8634
235	Luhuabai	Wuxian, Jiangsu	0	0	0	1	0	6	5.5	5.75	4.83333	4.5	4.66667	5.16667	5.16667	5.16667	1.16667	1	1.08333	3.5	3.83333	3.66667	72	77	74.5	55	51	53	40	35	37.5	16	24	20	33	48	40.5	19.1917	21.0417	20.1167	25.4683	25.996	25.7321	21.186	20.9419	21.064	21.2326	20.6163	20.9244
236	Haidongqing	Kunshan, Jiangsu	0	0	0	1	0	7	6.83333	6.91667	5.66667	6	5.83333	6.16667	6.16667	6.16667	1.16667	1	1.08333	4.83333	4	4.41667	43	45	44	28	30	29	25	25	25	20	19	19.5	35	35	35	22.5583	22.4833	22.5208	27.9048	28.5952	28.25	25.5174	25.4186	25.468	25.1337	23.8023	24.468
237	Shenlenuo	Kunshan, Jiangsu	0	0	0	0.999	0	1.66667	2	1.83333	3	2.16667	2.58333	3.5	2.83333	3.16667	1.33333	1	1.16667	3	2.16667	2.58333	112	129	120.5	120	112	116	105	117	111	125	109	117	117	109	113	0.883333	0.308333	0.595833	2.51984	2.37698	2.44841	1.40349	1.23488	1.31919	1.24012	1.15233	1.19622
238	Xiangqing	Chongming, Shanghai	0.011	0	0	0.988	0	5.33333	5.16667	5.25	5.66667	5.66667	5.66667	5.5	4.83333	5.16667	1	1	1	4.5	4.16667	4.33333	69	71	70	53	52	52.5	20	21	20.5	45	44	44.5	49	54	51.5	17.3667	19.1083	18.2375	21.127	21.119	21.123	20.6977	20.907	20.8023	26.4651	25.0988	25.782
239	Jinghui418	Shenyang, Liaoning	0.065	0	0	0.935	0	2	2	2	5	5.16667	5.08333	5	4.5	4.75	1.66667	1.33333	1.5	4.66667	4.16667	4.41667	88	75	81.5	50	52	51	25	25	25	35	38	36.5	30	33	31.5	18.9417	21.4	20.1708	23.7262	23.7659	23.746	17.0465	17.0407	17.0436	20.0523	19.3721	19.7122
240	Malaihong	Nanjing, Jiangsu	0.15	0	0	0.85	0	6.66667	6.66667	6.66667	6.16667	5.83333	6	6	6	6	1	1	1	4.33333	3.83333	4.08333	47	25	36	30	25	27.5	16	17	16.5	17	17	17	19	18	18.5	21.6167	21.7215	21.6691	14.598	14.6659	14.6319	20.4419	19.8837	20.1628	19.5814	17.8605	18.7209
241	Jingnuo330	Hefei, Anhui	0	0	0	0.063	0.936	4.16667	4.33333	4.25	5	4.66667	4.83333	4.16667	5	4.58333	1	1.16667	1.08333	3.33333	4.16667	3.75	102	97	99.5	125	130	127.5	128	106	117	116	107	111.5	107	112	109.5	2.05063	1.48101	1.76582	2.00238	2.0877	2.04504	1.27326	1.25174	1.2625	1.06512	1.02907	1.04709
242	Zaijinjing	Huaian, Jiangsu	0	0	0	0.127	0.873	3	3.5	3.25	4.16667	3.5	3.83333	2	3.16667	2.58333	1.33333	1.33333	1.33333	3.83333	4.16667	4	76	83	79.5	46	48	47	35	30	32.5	32	82	57	63	55	59	17.4667	16.519	16.9928	22.5198	21.5397	22.0298	17.7791	17.5233	17.6512	24.4709	23.7442	24.1076
243	Fuyu3	Yuexi, Anhui	0	0	0	0	0.999	1	1	1	1.33333	1.5	1.41667	1.66667	2.16667	1.91667	1	1.16667	1.08333	1	1	1	24	22	23	18	18	18	18	19	18.5	20	25	22.5	32	35	33.5	22.0583	23.325	22.6917	27.3413	28.619	27.9802	23.1163	22.2965	22.7064	28.1395	27.3081	27.7238
244	Dongnongjing424	Shenyang, Liaoning	0	0	0	0	1	4.66667	4.33333	4.5	3.16667	3	3.08333	5	4.83333	4.91667	1	1	1	4	4.83333	4.41667	60	65	62.5	33	39	36	37	41	39	40	31	35.5	45	47	46	19.0167	19.1899	19.1033	21.8532	21.6032	21.7282	17.5872	17.186	17.3866	18.8256	17.8547	18.3401
245	Dongnongjingnuo418	Shenyang, Liaoning	0	0	0	0.003	0.996	3.33333	3.16667	3.25	4.5	5.5	5	6.16667	5.5	5.83333	1	1.16667	1.08333	4.83333	4.66667	4.75	120	118	119	122	119	120.5	115	123	119	115	121	118	103	122	112.5	1.24177	1.00127	1.12152	2.28135	2.2619	2.27163	1.21628	1.13895	1.17762	1.47093	1.39884	1.43488
246	R254	Chongming, Shanghai	0	0	0	0.003	0.997	5.66667	5.5	5.58333	5.33333	5	5.16667	5.33333	6.66667	6	1.33333	1.33333	1.33333	3.5	4.83333	4.16667	76	86	81	61	60	60.5	49	50	49.5	46	36	41	45	55	50	19.55	20.2917	19.9208	19.2103	19.7817	19.496	19.1279	18.6686	18.8983	25.0988	24.6919	24.8953
247	Jiangyinnuo	Jiangyin, Jiangsu	0	0	0	0.001	0.998	5.7	6.8	6.25	5.5	5.5	5.5	5.83333	5.66667	5.75	1.33333	1	1.16667	4.66667	3.66667	4.16667	121	108	114.5	118	122	120	101	115	108	102	99	100.5	105	102	103.5	1.44304	2.73418	2.08861	2.36667	2.05714	2.2119	1.27442	1.22558	1.25	1.24709	1.18081	1.21395
248	Jinggunuo	Wuxi, Jiangsu	0	0	0	0.002	0.998	4.16667	4.5	4.33333	6	5.5	5.75	4.33333	3.83333	4.08333	1.5	1.16667	1.33333	4	3.33333	3.66667	116	127	121.5	100	98	99	120	124	122	124	101	112.5	118	125	121.5	1.23291	1.08228	1.15759	2.34524	1.09921	1.72222	1.28314	1.25988	1.27151	1.07965	1.03488	1.05727
249	Shanhonggu	Wujiang, Jiangsu	0	0	0	0.001	0.999	5.33333	5.5	5.41667	5.83333	5.16667	5.5	5.16667	5	5.08333	1.33333	1.33333	1.33333	4.66667	4.66667	4.66667	72	74	73	65	66	65.5	21	22	21.5	27	30	28.5	71	62	66.5	18.4	18.481	18.4405	13.0119	21.3333	17.1726	18.8488	18.1453	18.4971	23.7384	23.0698	23.4041
250	Wanshengmaohuang	Wuxi, Jiangsu	0	0	0	0.012	0.987	6.83333	6.16667	6.5	6	5.83333	5.91667	5.5	5.5	5.5	1.16667	1.16667	1.16667	5.83333	5.16667	5.5	50	57	53.5	30	31	30.5	21	20	20.5	23	21	22	20	21	20.5	19.95	21.4417	20.6958	21.8611	22.1548	22.0079	20.4477	20.1047	20.2762	19.1279	18.3372	18.7326
251	Wanyangdao	Wuxian, Jiangsu	0	0	0	0.002	0.997	5.5	5.66667	5.58333	2.83333	2.5	2.66667	5	5	5	1.16667	1.16667	1.16667	5.33333	4.83333	5.08333	62	62	62	61	60	60.5	60	58	59	40	40	40	40	45	42.5	19.575	22.0917	20.8333	28.3016	21.25	24.7758	20.3837	20.0291	20.2064	24.5465	23.593	24.0698
252	Aidazhong	Wujiang, Jiangsu	0	0	0	0.011	0.988	5.83333	6.33333	6.08333	4	4	4	6	6.16667	6.08333	1	1	1	4.66667	5	4.83333	30	41	35.5	42	34	38	25	28	26.5	20	20	20	22	20	21	21.0583	21.1646	21.1114	23.6508	16.8135	20.2321	24.1919	23.657	23.9244	18.5233	17.5407	18.032
253	Jijiaohong	Wuxian, Jiangsu	0	0	0	0.003	0.996	6	6	6	2.66667	3.16667	2.91667	5	5	5	1	1	1	4.83333	4.83333	4.83333	45	42	43.5	49	48	48.5	45	40	42.5	35	55	45	53	45	49	17.3417	17.0759	17.2088	28.5159	18.9683	23.7421	18.2733	18.0698	18.1715	25.0872	24.3314	24.7093
254	Toulaizhong	Wujiang, Jiangsu	0	0	0	0	1	6.33333	6.33333	6.33333	3.33333	3.33333	3.33333	6	6	6	1.16667	1	1.08333	4.83333	5	4.91667	52	54	53	54	56	55	21	20	20.5	30	35	32.5	40	40	40	16.15	15.3165	15.7332	23.0675	21.5833	22.3254	19.2674	19.186	19.2267	25.0174	24.1744	24.5959
255	Huakenuo	Wujiang, Jiangsu	0	0	0	0	1	6	5.66667	5.83333	3.5	3.16667	3.33333	5.16667	5	5.08333	1	1	1	4.5	3.16667	3.83333	102	107	104.5	100	104	102	109	101	105	102	111	106.5	107	114	110.5	1.25063	0.0886076	0.66962	2.08135	2.17103	2.12619	1.32442	1.29244	1.30843	1.21163	1.14128	1.17645
256	Toudengyishixing	Kunshan, Jiangsu	0	0	0	0	1	4.4	4.9	4.65	4.33333	4.33333	4.33333	6.33333	5.83333	6.08333	1.16667	1.16667	1.16667	5.33333	6.33333	5.83333	23	23	23	57	55	56	92	87	89.5	25	31	28	40	39	39.5	15.65	15.1392	15.3946	20.254	17.1905	18.7222	8.29651	8.0814	8.18895	26.2326	25.2442	25.7384
257	Maozitou	Wujiang, Jiangsu	0	0	0	0	1	5.66667	6	5.83333	2.66667	3.33333	3	5	4.83333	4.91667	1	1	1	4	3.66667	3.83333	58	50	54	57	55	56	55	59	57	41	45	43	48	53	50.5	18.125	16.2167	17.1708	21.8889	25.5754	23.7321	18.9826	19	18.9913	23.4244	22.593	23.0087
258	Zaonuodao	Wujiang, Jiangsu	0	0	0	0	1	5.83333	5.33333	5.58333	4.83333	4	4.41667	5	5	5	1.5	1.5	1.5	4.33333	4.66667	4.5	103	128	115.5	127	105	116	119	123	121	102	104	103	118	104	111	0.461667	0.513333	0.4875	2.24008	2.58611	2.4131	1.19128	1.17849	1.18488	1.70872	1.61744	1.66308
259	Datougui	Changshu, Jiangsu	0	0	0	0	1	5.66667	5.66667	5.66667	4.16667	5.33333	4.75	5.33333	5	5.16667	1.33333	1.5	1.41667	4.5	4.33333	4.41667	52	57	54.5	70	70	70	53	55	54	25	28	26.5	55	55	55	25.7342	22.4684	24.1013	27.2659	21.6825	24.4742	22.0058	21.3023	21.6541	24.4651	23.1221	23.7936
260	Zaoxiaobaidao	Wuxi, Jiangsu	0	0	0	0	1	5.83333	6	5.91667	3.33333	3.16667	3.25	4	4.83333	4.41667	5.16667	5	5.08333	3.83333	4.5	4.16667	42	59	50.5	63	63	63	48	50	49	45	41	43	55	48	51.5	21.3671	20.962	21.1646	24.0119	19.8056	21.9087	20.8605	20.5233	20.6919	21.9709	21.1105	21.5407
261	Kangzhounuo	Wujiang, Jiangsu	0	0	0	0	1	5.5	5.66667	5.58333	2.83333	2.66667	2.75	5.16667	5.16667	5.16667	5	5	5	3.66667	3.83333	3.75	119	118	118.5	110	109	109.5	121	129	125	122	119	120.5	100	114	107	0.762785	0.759747	0.761266	2.17143	2.14167	2.15655	1.02326	1.0093	1.01628	1.38663	1.31744	1.35203
262	Kuobanzhong	Qingpu, Shanghai	0	0	0	0	1	6.5	7	6.75	3.66667	4.5	4.08333	7	6.66667	6.83333	6.16667	6.33333	6.25	4.66667	4	4.33333	52	56	54	28	25	26.5	28	32	30	18	19	18.5	23	25	24	24.39	25.4304	24.9102	27.9603	23.5357	25.748	23.7558	23.3198	23.5378	25.0698	23.0349	24.0523
263	Yangzhongdao	Wujiang, Jiangsu	0	0	0	0	1	6.5	6.16667	6.33333	4	4.5	4.25	5.16667	5	5.08333	6	6.33333	6.16667	5	6.5	5.75	43	49	46	36	36	36	30	38	34	20	20	20	33	25	29	24.8848	24.9367	24.9108	25.5198	28.4881	27.004	25.5581	24.1105	24.8343	24.8663	25.1512	25.0087
264	Huangkewanguangtou	Wujin, Jiangsu	0	0	0	0	1	6.33333	6.33333	6.33333	4.16667	4.16667	4.16667	6	5.5	5.75	6	6.66667	6.33333	4.33333	4.5	4.41667	46	54	50	40	45	42.5	35	25	30	20	20	20	28	31	29.5	24.73	24.7468	24.7384	21.3532	23.7262	22.5397	21.1163	20.907	21.0116	23.3721	23.3605	23.3663
265	Tiehanyishixing	Wuxi, Jiangsu	0	0	0	0	1	4.83333	5.33333	5.08333	3.66667	4.33333	4	5.16667	5.33333	5.25	5.83333	5.83333	5.83333	4.83333	4.83333	4.83333	58	50	54	70	65	67.5	55	52	53.5	40	30	35	50	30	40	20.038	19.0886	19.5633	20.8016	8.36508	14.5833	18.186	17.9419	18.064	23.2442	22.7093	22.9767
266	Aijiaoluganhuang	Changshu, Jiangsu	0	0	0	0	1	5.33333	5.5	5.41667	4.83333	4.5	4.66667	5	5.16667	5.08333	5.16667	5.16667	5.16667	5.16667	5	5.08333	62	56	59	65	60	62.5	48	50	49	33	52	42.5	48	52	50	19.8101	18.8354	19.3228	19.3294	18.627	18.9782	20.0116	19.6337	19.8227	24.3023	23.4651	23.8837
267	Zhonghua3	Haidian, Beijing	0	0	0	0	1	5.33333	5.66667	5.5	5.33333	4.5	4.91667	5.16667	5.5	5.33333	5	5.16667	5.08333	2.83333	4.83333	3.83333	60	52	56	60	62	61	45	52	48.5	48	42	45	40	50	45	20.6203	23.5696	22.0949	18.5278	29.8095	24.1687	17.6919	17.3256	17.5087	24.093	23.436	23.7645
268	Buxienuo	kunshan, Jiangsu	0	0	0	0	1	2.33333	2.33333	2.33333	1	1.16667	1.08333	5	4.16667	4.58333	4.33333	4	4.16667	1.16667	2.66667	1.91667	104	113	108.5	106	111	108.5	92	100	96	102	98	100	102	115	108.5	1.57	1.66	1.615	1.84365	2.02302	1.93333	1.19651	1.19767	1.19709	1.26221	1.17674	1.21948
269	Wanjingnuo	Hefei, Anhui	0	0	0	0	1	5.5	5.66667	5.58333	3	2.5	2.75	5	5.16667	5.08333	4.83333	5.16667	5	5.16667	5.16667	5.16667	119	103	111	130	120	125	97	96	96.5	108	103	105.5	102	100	101	0.756962	0.765823	0.761392	1.92143	1.82857	1.875	1.04244	1.04012	1.04128	1.24651	1.19767	1.22209
270	C418	Shenyang, Liaoning	0	0	0	0	1	2.33333	2.83333	2.58333	2.16667	2.5	2.33333	4.33333	5	4.66667	6.5	5.83333	6.16667	3.66667	3.66667	3.66667	60	63	61.5	50	52	51	58	59	58.5	50	42	46	40	45	42.5	15.7089	16.6076	16.1582	19.5833	19.3929	19.4881	19.0465	18.6453	18.8459	23.7035	23.1337	23.4186
271	Fuxiang1	Yuexi, Anhui	0	0	0	0	1	1	1.16667	1.08333	1	1	1	2	2	2	1.16667	1	1.08333	1	1	1	57	63	60	72	68	70	64	63	63.5	40	43	41.5	73	60	66.5	15.0759	15.3797	15.2278	17.3935	18.4213	17.9074	14.4826	14.1686	14.3256	16.5174	15.7849	16.1512
272	Yuedao1	Vietnam	0	0	0	0	0.999	1	1	1	1	1	1	2.33333	2.33333	2.33333	1	1.16667	1.08333	2	2	2	25	24	24.5	19	20	19.5	45	50	47.5	18	17	17.5	31	35	33	24.5823	23.8228	24.2025	19.5231	18.9352	19.2292	13.9709	13.4826	13.7267	22.9593	23.2442	23.1017
273	Yuedao2	Vietnam	0	0	0	0	0.999	1	1	1	1	1	1	2	2.16667	2.08333	1.16667	1.16667	1.16667	2	2	2	35	37	36	40	42	41	22	24	23	35	47	41	35	34	34.5	16.4	16.48	16.44	9.99537	10.2454	10.1204	12.314	12.1279	12.2209	15.6163	14.8895	15.2529
274	Yuedao3	Vietnam	0	0	0	0	0.999	1	1	1	1	1	1	2.5	2.5	2.5	1.16667	1.16667	1.16667	3.16667	2.5	2.83333	54	48	51	85	95	90	47	53	50	51	49	50	55	54	54.5	23.6471	25.3797	24.5134	22.8519	19.8796	21.3657	25.0349	24.6163	24.8256	18.314	17.3314	17.8227
275	Yuedao4	Vietnam	0	0	0	0	0.999	7	6.66667	6.83333	4.33333	4	4.16667	6.16667	6.5	6.33333	6	6	6	5.5	5.5	5.5	23	27	25	16	16	16	19	20	19.5	20	17	18.5	22	18	20	17.2861	17.1734	17.2297	17.2176	18.088	17.6528	27.8895	27.2267	27.5581	24.4186	23.343	23.8808
276	Yuedao5	Vietnam	0	0	0	0	0.999	7	7	7	5	4.83333	4.91667	4.83333	6	5.41667	6.33333	6.16667	6.25	6.5	6.33333	6.41667	20	21	20.5	18	20	19	20	20	20	16	17	16.5	18	17	17.5	22.3553	22.7595	22.5574	21.2269	19.9213	20.5741	22.2209	21.2326	21.7267	23.4477	23.0581	23.2529
277	Yuedao6	Vietnam	0	0	0	0	0.999	6.5	6.33333	6.41667	4	4	4	6.16667	6.5	6.33333	5.66667	5.66667	5.66667	5.66667	6	5.83333	23	27	25	18	20	19	25	20	22.5	17	17	17	19	19	19	26.5316	25.1013	25.8165	18.8519	21.0833	19.9676	25.8779	25.5058	25.6919	24.1163	23.4709	23.7936
278	Yuedao7	Vietnam	0.001	0	0	0	0.999	6.83333	6.5	6.66667	4.33333	4.5	4.41667	6.66667	6.33333	6.5	5.5	5.5	5.5	6	5.66667	5.83333	24	23	23.5	19	19	19	35	32	33.5	20	16	18	19	16	17.5	25.8354	24.5823	25.2089	19.1296	18.6991	18.9144	25.6512	25.5988	25.625	23.814	23.5465	23.6802
279	Yuedao8	Vietnam	0.001	0	0	0	0.999	6.33333	6.66667	6.5	4.5	4.66667	4.58333	6	6.5	6.25	6.33333	5.16667	5.75	5.83333	5.66667	5.75	45	48	46.5	50	53	51.5	62	62	62	25	37	31	46	45	45.5	18.1139	18.6709	18.3924	16.0694	16.3796	16.2245	20.7674	20.1279	20.4477	23.6686	23.2267	23.4477
280	Yuedao9	Vietnam	0.001	0	0	0	0.999	6.83333	6.66667	6.75	2	2.16667	2.08333	5.16667	5.5	5.33333	5.16667	4.83333	5	3	3	3	20	18	19	76	55	65.5	77	75	76	75	73	74	61	56	58.5	7.06	7.69	7.375	4.87037	4.63889	4.75463	8.14535	7.75	7.94767	9.24419	8.6686	8.9564
281	Yuedao10	Vietnam	0	0	0	0	0.999	7	7	7	4	4.66667	4.33333	5.66667	6.16667	5.91667	6.33333	6.33333	6.33333	6.16667	5.83333	6	35	34	34.5	20	20	20	18	17	17.5	17	18	17.5	18	19	18.5	24.4924	22.7468	23.6196	16.2269	14.9444	15.5856	24.0349	23.5872	23.811	24.3953	23.0988	23.7471
282	Yuedao11	Vietnam	0.001	0	0	0	0.999	6.83333	6.66667	6.75	3.83333	4.16667	4	7	5.83333	6.41667	6	6.16667	6.08333	6.33333	6	6.16667	20	58	39	45	53	49	21	29	25	20	16	18	20	25	22.5	22.3666	22.2152	22.2909	17.3565	17.8194	17.588	27.7267	26.9535	27.3401	22.7209	21.1105	21.9157
283	Yuedao12	Vietnam	0.001	0	0	0	0.999	1.16667	1.16667	1.16667	1.5	1.5	1.5	3.5	4	3.75	2.5	2.83333	2.66667	4.33333	4.33333	4.33333	35	43	39	22	22	22	18	19	18.5	23	23	23	55	62	58.5	24.65	25.038	24.844	18.7083	16.3519	17.5301	26.4826	25.5581	26.0203	19.2965	18.8779	19.0872
284	Yuedao13	Vietnam	0.001	0	0	0	0.999	2.9	1.4	2.15	1	1.33333	1.16667	3.83333	2.66667	3.25	1.16667	2	1.58333	2.33333	2.33333	2.33333	56	38	47	49	53	51	41	38	39.5	25	40	32.5	40	45	42.5	15.6667	17.0233	16.345	17.037	14.7546	15.8958	23.9767	23.5581	23.7674	19.843	18.6395	19.2413
285	Yuedao14	Vietnam	0.001	0	0	0	0.999	6.66667	6.16667	6.41667	1.83333	3	2.41667	5.5	6	5.75	2.5	2.66667	2.58333	4.16667	2.33333	3.25	21	25	23	20	25	22.5	18	22	20	22	20	21	20	22	21	23.4304	22.2152	22.8228	13.0648	16.7407	14.9028	24.7965	23.6802	24.2384	25.0407	23.8198	24.4302
286	Yuedao15	Vietnam	0	0	0	0	0.999	6.33333	6.33333	6.33333	4.5	3.5	4	6.16667	6.83333	6.5	4.83333	5	4.91667	5.33333	5.5	5.41667	25	55	40	19	18	18.5	23	22	22.5	22	21	21.5	20	22	21	26.33	26.5696	26.4498	14.9815	16.3611	15.6713	28.6163	27.3721	27.9942	23.7895	22.907	23.3483
287	Yuedao16	Vietnam	0	0	0	0	0.999	6.33333	6.5	6.41667	5	4.66667	4.83333	5.5	6.83333	6.16667	4.5	5.66667	5.08333	5.5	5.66667	5.58333	35	30	32.5	18	16	17	20	19	19.5	20	20	20	16	17	16.5	22.2405	20.8481	21.5443	11.8889	12.9444	12.4167	25.7733	25.2558	25.5145	21.9302	22.3198	22.125
288	Yuedao17	Vietnam	0.001	0	0	0	0.999	1	1	1	2	2.83333	2.41667	3.16667	4.33333	3.75	1	1	1	2	2	2	40	44	42	43	44	43.5	20	22	21	37	35	36	16	19	17.5	18.23	16.95	17.59	9.18981	9.51852	9.35417	16.8314	16.5581	16.6948	16.7674	15.8547	16.311
289	Yuedao18	Vietnam	0.999	0	0	0	0	6.66667	6.66667	6.66667	4.33333	4.5	4.41667	6.16667	6.66667	6.41667	5.33333	4.83333	5.08333	6	6	6	25	40	32.5	28	26	27	20	22	21	19	20	19.5	16	20	18	24.4557	24.6835	24.5696	13.4352	7.49537	10.4653	19.1453	18.4419	18.7936	28.8721	27.9767	28.4244
290	Yuedao19	Vietnam	1	0	0	0	0	5.66667	6.16667	5.91667	4.33333	4	4.16667	6.16667	6.5	6.33333	5	5	5	5.16667	5.5	5.33333	70	75	72.5	45	45	45	48	46	47	35	55	45	26	28	27	24.443	23.4684	23.9557	16.5231	12.2407	14.3819	16.7849	16.4593	16.6221	21.8837	21.0291	21.4564
291	Yuedao20	Vietnam	1	0	0	0	0	6.16667	6.33333	6.25	5.16667	4.66667	4.91667	6.66667	6.66667	6.66667	4.83333	5	4.91667	4	4.83333	4.41667	65	67	66	42	42	42	77	72	74.5	80	93	86.5	37	41	39	24.6709	24.8882	24.7796	20.7361	10.8426	15.7894	24.4128	23.593	24.0029	23.8023	22.9773	23.3898
292	Yuedao21	Vietnam	1	0	0	0	0	1.16667	1.33333	1.25	1.66667	1	1.33333	2	2.5	2.25	1	1.16667	1.08333	2	2	2	31	37	34	39	38	38.5	56	50	53	77	79	78	127	140	133.5	24.9046	24.91	24.9073	22.8935	22.463	22.6782	15.2849	15.1105	15.1977	23.8198	22.9767	23.3983
293	Yuedao22	Vietnam	1	0	0	0	0	6	6.66667	6.33333	4.16667	4	4.08333	5.5	6.16667	5.83333	5	4.66667	4.83333	4.5	5	4.75	20	19	19.5	17	19	18	22	22	22	15	16	15.5	40	64	52	23.1392	23.1013	23.1203	22.5741	24.0694	23.3218	22.3837	22.2791	22.3314	28.6919	27.4477	28.0698
294	Yuedao23	Vietnam	0.999	0	0	0	0	2.66667	2.83333	2.75	1.5	1.33333	1.41667	5.5	5.66667	5.58333	5	4.16667	4.58333	3	3	3	53	59	56	43	49	46	62	65	63.5	38	47	42.5	90	80	85	20.1266	19.4557	19.7911	22.125	20.8657	21.4954	16.8372	16.7209	16.7791	20.0465	19.5058	19.7762
295	Yuedao24	Vietnam	1	0	0	0	0	1.16667	1	1.08333	1.33333	1	1.16667	2	2	2	1	1	1	2	2	2	96	99	97.5	50	55	52.5	72	77	74.5	38	62	50	50	50	50	17.3418	16.4684	16.9051	21.7963	21.1019	21.4491	15.6977	15.2326	15.4651	19.593	18.8663	19.2297
296	Yuedao25	Vietnam	1	0	0	0	0	7	6.66667	6.83333	3.5	3.5	3.5	6.16667	6.33333	6.25	5.5	5	5.25	5.5	5.5	5.5	67	70	68.5	53	55	54	55	52	53.5	23	20	21.5	53	46	49.5	17.8481	18.6203	18.2342	22.1898	23.5324	22.8611	17.843	17.8547	17.8488	23.9709	23.1919	23.5814
297	Yuedao26	Vietnam	1	0	0	0	0	6.5	6.83333	6.66667	4.66667	4.33333	4.5	6.33333	7	6.66667	6	5.16667	5.58333	5.33333	5.16667	5.25	70	62	66	68	65	66.5	61	55	58	31	30	30.5	58	55	56.5	16.2405	17.6076	16.9241	22.5093	24.0093	23.2593	17.7965	17.2674	17.532	22.1977	21.5988	21.8983
298	Yuedao27	Vietnam	1	0	0	0	0	6	6.16667	6.08333	5.16667	4.33333	4.75	6.16667	6.5	6.33333	4.16667	4	4.08333	3.83333	3.33333	3.58333	84	78	81	64	73	68.5	53	52	52.5	21	35	28	40	47	43.5	16.6203	17.4684	17.0443	21.4537	21.3056	21.3796	15.3663	15.1105	15.2384	21.3663	20.5174	20.9419
299	Yuedao28	Vietnam	1	0	0	0	0	6.5	6.83333	6.66667	5.33333	5.33333	5.33333	5.33333	6.66667	6	6.16667	6.16667	6.16667	5.33333	5.5	5.41667	80	76	78	58	63	60.5	50	45	47.5	26	20	23	40	38	39	19.1519	19.4051	19.2785	22.6898	22.6898	22.6898	16.1395	15.9244	16.032	22.8779	21.9709	22.4244
300	Yuedao29	Vietnam	1	0	0	0	0	1.33333	1.5	1.41667	1	1	1	4.16667	4.33333	4.25	1.5	1	1.25	3.66667	1.33333	2.5	43	35	39	26	28	27	35	37	36	85	83	84	25	30	27.5	22.0506	22.8987	22.4747	22.8889	19.8704	21.3796	21.6047	20.8256	21.2151	25.2093	24.0233	24.6163
301	Yuedao30	Vietnam	1	0	0	0	0	5.83333	5.5	5.66667	2.83333	2.5	2.66667	5.66667	5	5.33333	3	2.66667	2.83333	4.33333	3.66667	4	68	78	73	59	56	57.5	55	48	51.5	41	58	49.5	35	33	34	18.4684	18.1139	18.2911	22.2454	21.9722	22.1088	14.8895	14.2442	14.5669	19.1279	18.6919	18.9099
302	Yuedao31	Vietnam	1	0	0	0	0	5.5	6	5.75	4.33333	4.33333	4.33333	6.5	6.83333	6.66667	5	5.16667	5.08333	5.16667	5.16667	5.16667	55	59	57	63	60	61.5	55	52	53.5	27	29	28	49	40	44.5	18.7595	19.4557	19.1076	21.6296	22.6528	22.1412	17.1512	16.9477	17.0494	23.3314	23.064	23.1977
303	Yuedao32	Vietnam	1	0	0	0	0	5.66667	6	5.83333	5	4.83333	4.91667	7	7	7	4.33333	4.33333	4.33333	5.16667	4.83333	5	33	30	31.5	18	18	18	19	19	19	17	17	17	20	16	18	24.9367	23.0253	23.981	22.1991	23.162	22.6806	25.9244	24.593	25.2587	27.7907	27.0349	27.4128
304	Yuedao33	Vietnam	1	0	0	0	0	5.33333	5.5	5.41667	5	4.5	4.75	5.66667	6.5	6.08333	5.66667	6	5.83333	5.33333	5	5.16667	71	68	69.5	55	55	55	58	56	57	20	20	20	46	48	47	22.6835	19.2911	20.9873	24.1389	21.5972	22.8681	17.8605	17.7733	17.8169	24.7733	23.7267	24.25
305	Yuedao34	Vietnam	1	0	0	0	0	4.16667	4.5	4.33333	4	4.66667	4.33333	5.83333	5.33333	5.58333	5.66667	5.83333	5.75	5	5.5	5.25	57	56	56.5	56	58	57	65	69	67	19	19	19	25	23	24	19.1646	18.7848	18.9747	21.2963	20.6019	20.9491	18.9244	18.6512	18.7878	23.4244	22.8837	23.1541
306	Yuedao35	Vietnam	1	0	0	0	0	1	1	1	3	2.33333	2.66667	6	5.66667	5.83333	4.66667	3.83333	4.25	3.83333	4	3.91667	24	23	23.5	50	52	51	40	46	43	33	55	44	31	35	33	23.443	23.7468	23.5949	22.1991	22.0046	22.1019	15.6453	15.4593	15.5523	23.1047	22.0756	22.5901
307	Yuedao36	Vietnam	1	0	0	0	0	3.66667	2.83333	3.25	5	3	4	5	4.83333	4.91667	4.16667	2	3.08333	4.5	3.16667	3.83333	82	59	70.5	56	55	55.5	52	54	53	38	43	40.5	33	35	34	16.3671	16.8228	16.5949	23.0741	22.0926	22.5833	15.9942	15.5	15.7471	23.5233	23.0349	23.2791
308	Yuedao37	Vietnam	1	0	0	0	0	2.83333	2.5	2.66667	5.33333	5.16667	5.25	5.16667	4.83333	5	2.66667	2	2.33333	1	1	1	73	76	74.5	70	73	71.5	46	51	48.5	28	29	28.5	32	37	34.5	15.65	14.78	15.215	19.4954	18.9306	19.213	16.343	15.9709	16.157	18.2558	17.5291	17.8924
309	Yuedao38	Vietnam	1	0	0	0	0	5	5.33333	5.16667	5	4.16667	4.58333	6	5.33333	5.66667	5.33333	4.83333	5.08333	2.33333	4.33333	3.33333	79	81	80	48	48	48	58	56	57	50	48	49	40	38	39	18.2532	17.9747	18.1139	22.0231	20.6713	21.3472	17.5233	17.5291	17.5262	23.1453	22.2151	22.6802
310	Yuedao39	Vietnam	1	0	0	0	0	4.5	3.83333	4.16667	4	4.33333	4.16667	5.66667	5.33333	5.5	4.83333	5.16667	5	2.33333	2.83333	2.58333	24	23	23.5	25	22	23.5	19	20	19.5	16	16	16	25	28	26.5	24.8895	24.8935	24.8915	23.7315	24.9676	24.3495	25.4884	25.0233	25.2558	31.7674	30.9709	31.3692
311	Yuedao40	Vietnam	1	0	0	0	0	2	3.16667	2.58333	2.5	2	2.25	4.16667	4.16667	4.16667	3.5	3.66667	3.58333	1.5	1.16667	1.33333	73	70	71.5	40	37	38.5	44	48	46	17	18	17.5	43	43	43	17.7215	18.2658	17.9937	20.162	21.2593	20.7106	18.4942	18.2093	18.3517	18.7326	17.9651	18.3488
312	Yuedao41	Vietnam	1	0	0	0	0	4.66667	4.5	4.58333	5.33333	4.33333	4.83333	6	4.5	5.25	4.66667	3	3.83333	1.83333	2.16667	2	18	19	18.5	16	16	16	20	22	21	20	20	20	35	30	32.5	26.4937	24.9241	25.7089	20.8472	20.5324	20.6898	23.4186	22.3198	22.8692	18.7907	17.6919	18.2413
313	Yuedao42	Vietnam	1	0	0	0	0	3.33333	3.16667	3.25	5.83333	5.16667	5.5	6.33333	5.66667	6	4.66667	3.33333	4	2.5	2.33333	2.41667	34	44	39	18	19	18.5	20	22	21	24	29	26.5	33	34	33.5	23.2532	23.6238	23.4385	20.8657	20.4074	20.6366	21.0291	20.6279	20.8285	21.8198	20.9128	21.3663
314	Yuedao43	Vietnam	1	0	0	0	0	5.33333	4.83333	5.08333	4.16667	4.5	4.33333	5	4.66667	4.83333	4.83333	4.33333	4.58333	3.33333	3.16667	3.25	20	18	19	20	19	19.5	37	42	39.5	43	35	39	18	17	17.5	22.9114	21.5823	22.2468	21.0046	22.1574	21.581	18.4244	17.8547	18.1395	18.5756	17.8837	18.2297
315	Yuedao44	Vietnam	1	0	0	0	0	3.66667	4	3.83333	2.5	3.5	3	6.16667	5.83333	6	4	3.66667	3.83333	1.83333	1.16667	1.5	66	67	66.5	20	21	20.5	19	22	20.5	18	17	17.5	20	20	20	15.2152	17.0127	16.1139	20.3148	20.6852	20.5	17.0581	16.75	16.9041	17.436	16.6047	17.0203
316	Yuedao45	Vietnam	1	0	0	0	0	4.16667	4.5	4.33333	5.16667	5.33333	5.25	5.16667	5	5.08333	4.5	4.66667	4.58333	4	4	4	64	61	62.5	42	35	38.5	45	47	46	35	33	34	30	35	32.5	17.9241	16.8861	17.4051	23.1829	22.7358	22.9593	16.7791	16.064	16.4215	23.0116	22.25	22.6308
317	Yuedao46	Vietnam	1	0	0	0	0	1	1.16667	1.08333	2	1.83333	1.91667	5.66667	4.33333	5	1.66667	4.83333	3.25	1.33333	1.33333	1.33333	44	43	43.5	44	47	45.5	38	29	33.5	28	32	30	98	90	94	18.69	18.9	18.795	20.0528	18.2683	19.1606	14.6919	14.343	14.5174	19.1977	18.2733	18.7355
318	Yuedao47	Vietnam	1	0	0	0	0	2.33333	3	2.66667	1.5	1.83333	1.66667	4.83333	5.33333	5.08333	2	2.83333	2.41667	2	1.5	1.75	45	47	46	18	20	19	22	23	22.5	19	20	19.5	23	24	23.5	18.0759	19.4937	18.7848	21.439	22.2724	21.8557	19.4128	19.2442	19.3285	23.6163	22.7035	23.1599
319	Yuedao48	Vietnam	1	0	0	0	0	6.7	5.1	5.9	5	5.16667	5.08333	6	6.16667	6.08333	4.33333	4.5	4.41667	3	3.33333	3.16667	14	17	15.5	17	17	17	17	18	17.5	15	16	15.5	18	19	18.5	16.6034	16.3713	16.4873	27.5569	27.3333	27.4451	16.9709	16.1221	16.5465	23.1384	22.7517	22.9451
320	Yuedao49	Vietnam	1	0	0	0	0	2.5	3	2.75	4.83333	3.66667	4.25	4	2.5	3.25	3.66667	5.16667	4.41667	3.5	4.16667	3.83333	49	48	48.5	21	22	21.5	34	35	34.5	18	16	17	20	20	20	18.67	17.34	18.005	23.6098	23.874	23.7419	18.0291	17.6163	17.8227	26.4767	25.907	26.1919
321	Yuedao50	Vietnam	1	0	0	0	0	1	1	1	1	1	1	1.66667	1.16667	1.41667	1.16667	1	1.08333	1.5	1	1.25	46	68	57	39	45	42	50	49	49.5	75	45	60	72	53	62.5	24.5316	23.5443	24.038	28.5285	29.374	28.9512	22.0349	21.6977	21.8663	29.1686	28.1279	28.6483
322	Yuedao51	Vietnam	1	0	0	0	0	1.33333	1.16667	1.25	1.66667	1.83333	1.75	1.5	1.33333	1.41667	1	1	1	1	1	1	58	45	51.5	19	19	19	37	27	32	74	66	70	43	82	62.5	22.1266	21.1899	21.6582	23.9187	23.8821	23.9004	20.4709	19.9419	20.2064	23.907	22.9419	23.4244
323	Yuedao52	Vietnam	1	0	0	0	0	5.33333	5.5	5.41667	4	3.83333	3.91667	5	5.33333	5.16667	3.66667	3	3.33333	4.83333	3.5	4.16667	19	18	18.5	18	19	18.5	17	16	16.5	16	15	15.5	18	13	15.5	23.5949	25.6709	24.6329	25.5772	25.8984	25.7378	21.0291	20.314	20.6715	27.4709	26.7151	27.093
324	Yuedao53	Vietnam	1	0	0	0	0	1.33333	1.33333	1.33333	1	1.33333	1.16667	5	5	5	1.5	1	1.25	2.33333	3.33333	2.83333	78	76	77	79	85	82	48	45	46.5	78	48	63	58	71	64.5	17.362	17.0418	17.2019	21.8537	17.9228	19.8882	17.5756	16.8256	17.2006	20.3081	19.6047	19.9564
325	Yuedao54	Vietnam	0.584	0	0	0	0.416	2.5	2.33333	2.41667	1.33333	1.66667	1.5	4.83333	5.16667	5	1.66667	1.83333	1.75	2.16667	2.16667	2.16667	45	49	47	30	30	30	50	55	52.5	31	24	27.5	63	65	64	20.8608	21.5316	21.1962	22.1504	21.561	21.8557	13.2267	12.7326	12.9797	24.5814	23.4651	24.0233
326	Yuedao55	Vietnam	0.998	0.001	0	0.001	0	5.66667	5.33333	5.5	2.33333	2.16667	2.25	6.66667	6.33333	6.5	4	4.33333	4.16667	4.16667	3.66667	3.91667	20	24	22	18	18	18	43	42	42.5	18	17	17.5	24	20	22	18.62	18.23	18.425	25.7033	25.2724	25.4878	20.4477	19.093	19.7703	23.0233	23.1767	23.1
327	Yuedao56	Vietnam	1	0	0	0	0	1.33333	1.5	1.41667	1.16667	1.16667	1.16667	3.16667	2.5	2.83333	1	1	1	1.16667	1.33333	1.25	41	38	39.5	45	35	40	27	23	25	15	17	16	40	70	55	22.3571	23.9873	23.1722	27.3171	28.2602	27.7886	20.2035	19.2151	19.7093	23.0907	23.0616	23.0762
328	Yuedao57	Vietnam	1	0	0	0	0	1.16667	1.66667	1.41667	1.16667	1.16667	1.16667	4.5	4.16667	4.33333	1.33333	1.16667	1.25	1.66667	2	1.83333	60	64	62	19	19	19	37	39	38	35	30	32.5	46	70	58	14.7595	15.0633	14.9114	18.8902	19.0285	18.9593	18.1105	17.6337	17.8721	20.8023	20.0291	20.4157
329	Yuedao58	Vietnam	1	0	0	0	0	2.66667	3	2.83333	1.5	1.33333	1.41667	4	4.66667	4.33333	1.16667	1.16667	1.16667	2	2	2	55	65	60	47	56	51.5	46	44	45	55	60	57.5	50	53	51.5	17.95	18.35	18.15	16.4878	17.7841	17.136	15.6163	15.564	15.5901	21.7733	20.0814	20.9273
330	Yuedao59	Vietnam	1	0	0	0	0	1.3	3.6	2.45	1	1.16667	1.08333	4.33333	4.33333	4.33333	1.5	1.16667	1.33333	1.16667	2.16667	1.66667	57	60	58.5	40	44	42	50	53	51.5	40	45	42.5	48	34	41	17.76	17.64	17.7	18.1951	18.0488	18.122	13.8953	13.9419	13.9186	20.1628	19.186	19.6744
331	Yuedao60	Vietnam	1	0	0	0	0	1	1	1	1	1.16667	1.08333	2.33333	1.66667	2	2.66667	3	2.83333	1.16667	1.16667	1.16667	46	63	54.5	40	44	42	57	47	52	15	14	14.5	65	55	60	22.14	22.1392	22.1396	27.1545	22.3943	24.7744	16.0465	16.0233	16.0349	24.2674	23.907	24.0872
332	Yuedao61	Vietnam	1	0	0	0	0	2.33333	2.5	2.41667	2.16667	2.5	2.33333	6	5.83333	5.91667	3.33333	3.16667	3.25	4.66667	4.66667	4.66667	19	18	18.5	19	18	18.5	18	20	19	15	15	15	47	30	38.5	25.9747	26.3924	26.1835	28.6992	28.0244	28.3618	22.5523	21.7965	22.1744	23.2227	23.1215	23.1721
333	Yuedao62	Vietnam	1	0	0	0	0	1	1	1	1.5	1	1.25	4.16667	1	2.58333	2.16667	2.5	2.33333	2.16667	1.16667	1.66667	27	25	26	18	18	18	20	25	22.5	17	17	17	66	76	71	27.443	26.3797	26.9114	23.4472	22.3821	22.9146	20.4709	19.6744	20.0727	14.3721	13.7442	14.0581
334	Yuedao63	Vietnam	0.999	0	0	0	0	2.83333	2.83333	2.83333	1.66667	3.33333	2.5	7	6.5	6.75	3.83333	2.83333	3.33333	5.33333	4.5	4.91667	26	32	29	20	21	20.5	16	20	18	15	14	14.5	16	15	15.5	19.2608	19.6456	19.4532	26.7642	28.2927	27.5285	23.0698	22.1919	22.6308	19.3488	19.0349	19.1919
335	Yuedao64	Vietnam	0.988	0.009	0	0.002	0	5	5.83333	5.41667	2.16667	1.33333	1.75	5.5	5.83333	5.66667	4.66667	3.16667	3.91667	5	5.33333	5.16667	36	40	38	41	38	39.5	35	37	36	20	19	19.5	57	34	45.5	22.1772	21.7722	21.9747	21.6301	20.1829	20.9065	15.2267	14.4012	14.814	14.2733	14.3779	14.3256
336	Yuedao65	Vietnam	1	0	0	0	0	5.5	5.33333	5.41667	1	1	1	5.66667	5	5.33333	2.66667	2	2.33333	5	5	5	60	78	69	23	25	24	53	50	51.5	45	38	41.5	54	50	52	18.9747	17.0633	18.019	18.9106	17.1911	18.0508	17.5523	16.8779	17.2151	20.4419	19.4942	19.968
337	Yuedao66	Vietnam	0.996	0.001	0.001	0.002	0	1.16667	1.66667	1.41667	1	1	1	1.16667	1.16667	1.16667	1	1	1	1.33333	1.16667	1.25	24	53	38.5	47	22	34.5	20	45	32.5	18	25	21.5	22	42	32	23.7595	24.9114	24.3354	24.513	24.5573	24.5352	21.2674	20.2093	20.7384	25.5523	24.9302	25.2413
338	Yuedao67	Vietnam	1	0	0	0	0	2.5	2.5	2.5	1.33333	1.16667	1.25	4.16667	3.66667	3.91667	1.5	1	1.25	3	2.33333	2.66667	52	59	55.5	25	26	25.5	44	41	42.5	46	32	39	88	82	85	17.1646	16.9241	17.0443	20.9756	21.7195	21.3476	16.8547	16.4709	16.6628	16.907	16.2267	16.5669
339	Yuedao68	Vietnam	1	0	0	0	0	1.16667	1.66667	1.41667	1.16667	1	1.08333	1	1	1	1	1.16667	1.08333	1	1	1	39	52	45.5	22	22	22	34	25	29.5	29	25	27	45	68	56.5	19.9494	19.6582	19.8038	24.4309	24.2846	24.3577	17.5291	17.3663	17.4477	19.8372	19.2035	19.5203
340	Yuedao69	Vietnam	1	0	0	0	0	1.83333	2.33333	2.08333	1	1	1	1	1.16667	1.08333	1	1	1	1	1	1	45	49	47	26	27	26.5	40	42	41	65	60	62.5	45	56	50.5	22.36	22.3291	22.3446	24.7236	25.1585	24.9411	19.25	18.8837	19.0669	21.8372	21.314	21.5756
341	Yuedao70	Vietnam	1	0	0	0	0	3.66667	3.83333	3.75	1.83333	2.16667	2	4.83333	5.33333	5.08333	1.16667	1.16667	1.16667	3.16667	3.83333	3.5	51	49	50	24	25	24.5	45	45	45	42	49	45.5	35	32	33.5	17.9873	16.8608	17.4241	23.1138	22.9146	23.0142	15.6802	15.6047	15.6424	18.064	17.5756	17.8198
342	Yuedao71	Vietnam	1	0	0	0	0	6.66667	5.66667	6.16667	1.83333	2.16667	2	5.33333	5.83333	5.58333	2.83333	3.83333	3.33333	4.5	5	4.75	30	29	29.5	18	17	17.5	28	23	25.5	70	55	62.5	20	70	45	24.88	24.6835	24.7818	20.7805	23.1463	21.9634	18.9128	18.0465	18.4797	23.6686	23.1337	23.4012
343	Yuedao72	Vietnam	1	0	0	0	0	5.5	5.5	5.5	4.83333	4.5	4.66667	5.5	5.33333	5.41667	2	2.33333	2.16667	4.16667	4.83333	4.5	20	19	19.5	16	18	17	17	20	18.5	19	20	19.5	51	17	34	23.7595	22.2278	22.9937	25.1911	25.5285	25.3598	20.5581	19.7907	20.1744	25.2558	24.8081	25.032
344	Yuedao73	Vietnam	1	0	0	0	0	3.7	2.1	2.9	4	2.5	3.25	5.5	5	5.25	1.33333	1.16667	1.25	5	4.83333	4.91667	23	25	24	19	18	18.5	23	20	21.5	50	45	47.5	21	16	18.5	24.06	23.0886	23.5743	26.2602	25.7886	26.0244	24.3256	23.2442	23.7849	23.6453	22.6453	23.1453
345	Yuedao74	Vietnam	1	0	0	0	0	4	4.83333	4.41667	3.16667	3.66667	3.41667	5.33333	5.16667	5.25	4	5	4.5	5.66667	5.16667	5.41667	22	21	21.5	17	16	16.5	18	19	18.5	16	18	17	17	18	17.5	22.557	25.3671	23.962	27.0041	27.8984	27.4512	21.564	21.064	21.314	24.657	23.4767	24.0669
346	Yuedao75	Vietnam	1	0	0	0	0	5.33333	4.5	4.91667	1.33333	1.5	1.41667	2	2.66667	2.33333	1.33333	1.16667	1.25	4.66667	4.16667	4.41667	54	52	53	40	44	42	50	53	51.5	49	85	67	65	70	67.5	18.4	17.06	17.73	18.6829	19.1951	18.939	12.4767	12.0698	12.2733	14.0756	13.7616	13.9186
347	Yuedao76	Vietnam	1	0	0	0	0	5.33333	5.83333	5.58333	3.5	2.33333	2.91667	5	5.66667	5.33333	1.5	3.5	2.5	4.83333	4.66667	4.75	59	55	57	47	49	48	48	70	59	50	54	52	67	48	57.5	19.3038	18.8861	19.0949	25.439	22.6707	24.0549	19.4593	18.436	18.9477	20.2558	19.0349	19.6453
348	Yuedao77	Vietnam	1	0	0	0	0	1.66667	2.33333	2	1.33333	1.5	1.41667	1.5	3	2.25	1	1	1	3.83333	2.5	3.16667	46	52	49	61	64	62.5	74	73	73.5	54	54	54	88	72	80	8.25	9.11	8.68	9.98374	10.2805	10.1321	7.38953	7.1686	7.27907	6.23256	6.03488	6.13372
349	Yuedao78	Vietnam	0.993	0.001	0.004	0.002	0	4.33333	4.16667	4.25	1.16667	1	1.08333	1.16667	1.16667	1.16667	1	1	1	1.16667	1	1.08333	53	50	51.5	20	20	20	32	31	31.5	50	72	61	40	45	42.5	16.58	15.51	16.045	23.5122	22.122	22.8171	18.9826	18.5814	18.782	26.1279	25.0465	25.5872
350	Yuedao79	Vietnam	1	0	0	0	0	5.16667	5	5.08333	1.66667	2.5	2.08333	5	6	5.5	4.5	4.83333	4.66667	3	3.16667	3.08333	52	41	46.5	19	20	19.5	25	46	35.5	16	18	17	21	55	38	19.51	18.58	19.045	25.4797	26.8659	26.1728	20.0814	19.8721	19.9767	29.2674	28.4709	28.8692
351	Yuedao80	Vietnam	1	0	0	0	0	5.33333	5	5.16667	4.5	4.33333	4.41667	2.66667	3.5	3.08333	5.83333	5.66667	5.75	4.5	4.33333	4.41667	31	32	31.5	46	50	48	32	33	32.5	19	20	19.5	49	51	50	24.27	20.752	22.511	20.5447	21.0447	20.7947	20.0988	20.093	20.0959	25.6744	25.0058	25.3401
352	Yuedao81	Vietnam	1	0	0	0	0	3	3.66667	3.33333	4.33333	5	4.66667	2	1.33333	1.66667	3.33333	2.5	2.91667	1.33333	1.16667	1.25	24	26	25	25	26	25.5	59	58	58.5	22	17	19.5	88	70	79	21.2386	22.5795	21.9091	23.6667	23.4309	23.5488	19.4302	19.2035	19.3169	27.8605	26.9942	27.4273
353	Yuedao82	Vietnam	1	0	0	0	0	3.1	2.5	2.8	2.83333	2.83333	2.83333	1.16667	2.33333	1.75	2.83333	3.5	3.16667	1.33333	2	1.66667	31	37	34	24	24	24	66	61	63.5	42	30	36	42	39	40.5	18.9789	15.1941	17.0865	5.45528	26.1992	15.8272	22.1221	21.8721	21.9971	24.8605	24.2849	24.5727
354	Yuedao83	Vietnam	1	0	0	0	0	1.16667	1.33333	1.25	4.33333	3.5	3.91667	3.83333	3.66667	3.75	4.5	5.66667	5.08333	2.33333	4.33333	3.33333	32	31	31.5	45	60	52.5	65	63	64	50	45	47.5	30	46	38	24.1139	21.0633	22.5886	20.0935	19.7805	19.937	15.6105	15.3721	15.4913	18.5233	18.2267	18.375
355	Yuedao84	Vietnam	0.591	0	0	0	0.409	1.33333	1.16667	1.25	2.16667	2.66667	2.41667	1.5	2	1.75	2.5	3.33333	2.91667	1.33333	1.66667	1.5	57	50	53.5	52	55	53.5	58	55	56.5	30	32	31	42	55	48.5	21.0227	21.0795	21.0511	24.374	24.1057	24.2398	19.7849	19.3372	19.561	20.6919	19.9477	20.3198
356	Yuedao85	Vietnam	1	0	0	0	0	1.5	2	1.75	3.33333	3.66667	3.5	5	4.16667	4.58333	5	5	5	4.16667	3.16667	3.66667	34	53	43.5	47	47	47	61	62	61.5	31	40	35.5	50	48	49	20	21.6076	20.8038	19.8333	20.6504	20.2419	16.4709	16.1744	16.3227	16.4651	15.3081	15.8866
357	Yuedao86	Vietnam	0.992	0.003	0.001	0.005	0	4.5	5.66667	5.08333	4.16667	4.5	4.33333	4.66667	5	4.83333	5.5	5.5	5.5	4.33333	5	4.66667	90	95	92.5	85	64	74.5	70	71	70.5	45	41	43	96	80	88	13.1932	13.2159	13.2045	8.52439	8.56504	8.54472	6.49419	6.50581	6.5	8.07558	7.54651	7.81105
358	Yuedao87	Vietnam	1	0	0	0	0	5.33333	5.83333	5.58333	5.83333	5	5.41667	6.5	6	6.25	1.33333	4	2.66667	5.66667	5.66667	5.66667	85	93	89	63	63	63	60	62	61	30	34	32	45	50	47.5	19.7595	20.6456	20.2025	21.3862	20.7073	21.0467	16.4884	16.0523	16.2703	17.1047	16.3895	16.7471
359	Yuedao88	Vietnam	1	0	0	0	0	5	5.66667	5.33333	1	1.16667	1.08333	1	1	1	1	1	1	1	1	1	77	78	77.5	65	62	63.5	81	86	83.5	51	47	49	55	46	50.5	21.1013	19.5443	20.3228	18.1057	18.3171	18.2114	14.8547	14.5116	14.6831	12.9186	12.593	12.7558
360	Yuedao89	Vietnam	1	0	0	0	0	1.83333	1.33333	1.58333	1.16667	1	1.08333	1	1	1	1.5	1.16667	1.33333	1	1	1	42	45	43.5	51	45	48	68	78	73	30	37	33.5	63	78	70.5	22.4304	22.9747	22.7025	17.0894	17.687	17.3882	14.9535	14.6221	14.7878	20.6453	20.0174	20.3314
361	Yuedao90	Vietnam	1	0	0	0	0	4	3.66667	3.83333	1.5	1.83333	1.66667	1.16667	1.33333	1.25	2.66667	2.5	2.58333	1.5	1.33333	1.41667	44	56	50	57	65	61	52	46	49	41	35	38	53	52	52.5	24.6076	25.7975	25.2025	24.0447	19.5636	21.8041	18.6628	18.1977	18.4302	24.5233	23.6221	24.0727
362	Yuedao91	Vietnam	0.999	0	0	0	0	3.66667	3.16667	3.41667	4	3.66667	3.83333	5	5.33333	5.16667	5.33333	5.16667	5.25	4	3.5	3.75	20	20	20	49	45	47	25	30	27.5	35	34	34.5	73	73	73	16.443	15.9114	16.1772	17.2131	15.756	16.4845	16.8081	16.5233	16.6657	19.2849	18.2326	18.7587
363	Yuedao92	Vietnam	1	0	0	0	0	5.83333	6.33333	6.08333	4	3.83333	3.91667	5.5	5.33333	5.41667	5.33333	5.66667	5.5	3.83333	3.83333	3.83333	51	62	56.5	44	41	42.5	45	45	45	30	66	48	85	70	77.5	20.5823	21.519	21.0506	17.3058	16.5567	16.9313	17.6919	17.157	17.4244	17.6221	16.8779	17.25
364	Yuedao93	Vietnam	1	0	0	0	0	7	7	7	5	5.16667	5.08333	6.66667	6	6.33333	6.66667	6.83333	6.75	6.66667	6.5	6.58333	18	19	18.5	19	20	19.5	42	32	37	40	20	30	20	20	20	26.2025	25.4177	25.8101	20.8866	19.6701	20.2784	19.3081	19.1686	19.2384	22.743	22.6273	22.6852
365	Yuedao94	Vietnam	1	0	0	0	0	7	7	7	5.66667	6	5.83333	6.83333	6.16667	6.5	6.5	6.83333	6.66667	5.33333	5.16667	5.25	72	63	67.5	64	63	63.5	52	50	51	30	35	32.5	46	44	45	20.481	19.5949	20.038	15.6117	15.9519	15.7818	17.2209	16.8837	17.0523	22.2558	21.6105	21.9331
366	Yuedao95	Vietnam	1	0	0	0	0	3.33333	3.33333	3.33333	2.33333	4.5	3.41667	2.5	1.33333	1.91667	3.66667	4.5	4.08333	2.66667	3	2.83333	21	30	25.5	22	25	23.5	18	18	18	20	30	25	20	18	19	20.3864	22.7159	21.5511	22.7491	20.244	21.4966	22.4186	22.0407	22.2297	22.6791	22.5913	22.6352
367	Yuedao96	Vietnam	0.978	0	0	0.022	0	4.16667	4.33333	4.25	2.5	2	2.25	2	1.83333	1.91667	4.5	3.66667	4.08333	2	2	2	25	32	28.5	23	23	23	19	18	18.5	22	21	21.5	25	21	23	23.6329	25.9873	24.8101	18.0584	21.2165	19.6375	17.7209	17.1105	17.4157	25.0174	24.3081	24.6628
368	Yuedao97	Vietnam	1	0	0	0	0	6.66667	7	6.83333	5.5	5.5	5.5	5.16667	5.16667	5.16667	4.5	4.83333	4.66667	3.16667	3.16667	3.16667	70	69	69.5	59	58	58.5	35	26	30.5	40	46	43	35	47	41	17.7089	18.3038	18.0063	17.2027	15.7835	16.4931	15.25	14.6221	14.936	16.4244	15.9186	16.1715
369	Yuedao98	Vietnam	1	0	0	0	0	6.83333	5.33333	6.08333	3.5	4.5	4	3.5	3.33333	3.41667	5.33333	5.33333	5.33333	3.66667	3.5	3.58333	61	56	58.5	68	66	67	30	40	35	17	20	18.5	47	45	46	18.9494	20.1266	19.538	15.4433	16.7973	16.1203	21.1686	20.9826	21.0756	18.6802	17.2849	17.9826
370	Yuedao99	Vietnam	1	0	0	0	0	6.33333	6	6.16667	5	5.16667	5.08333	5.5	6.83333	6.16667	5.33333	4.66667	5	3.5	4.16667	3.83333	62	66	64	70	73	71.5	36	45	40.5	45	45	45	50	58	54	18.5316	19.0506	18.7911	14.8694	14.6976	14.7835	17.0756	16.6744	16.875	21.5756	20.4942	21.0349
371	Yuedao100	Vietnam	1	0	0	0	0	1.16667	1	1.08333	1.16667	1	1.08333	3	3.83333	3.41667	1.16667	1.16667	1.16667	2	2.16667	2.08333	46	47	46.5	66	75	70.5	51	55	53	55	40	47.5	50	96	73	25.4557	25.6709	25.5633	19.6392	22.0515	20.8454	19.2733	18.9593	19.1163	28.5174	27.1744	27.8459
372	Yuedao101	Vietnam	1	0	0	0	0	3.66667	3.5	3.58333	1.5	1.66667	1.58333	1	1.16667	1.08333	1.66667	2	1.83333	1.66667	1.5	1.58333	45	43	44	65	67	66	20	18	19	45	47	46	39	38	38.5	17.8228	16.481	17.1519	15.8007	13.9622	14.8814	12.8779	12.3605	12.6192	24.8081	24.0407	24.4244
373	Yuedao102	Vietnam	1	0	0	0	0	6.83333	6.66667	6.75	5.66667	5.83333	5.75	5.66667	6.33333	6	2.83333	2.83333	2.83333	4.16667	6.5	5.33333	19	19	19	25	33	29	15	16	15.5	22	20	21	20	63	41.5	21.358	21.2955	21.3267	22.567	22.3608	22.4639	22.6279	22.0407	22.3343	19.9767	19.8372	19.907
374	Yuedao103	Vietnam	1	0	0	0	0	6.6	7	6.8	6.16667	3.33333	4.75	7	7	7	5.83333	4.5	5.16667	4.83333	4.66667	4.75	15	28	21.5	19	20	19.5	18	15	16.5	17	17	17	47	40	43.5	20.947	19.6098	20.2784	18.6529	17.4399	18.0464	19.936	19.5814	19.7587	24.8256	23.6977	24.2616
375	Yuedao104	Vietnam	1	0	0	0	0	4.33333	3.33333	3.83333	1	5.33333	3.16667	1.66667	1.66667	1.66667	6.16667	6.16667	6.16667	5.83333	6.33333	6.08333	56	50	53	75	75	75	50	30	40	15	15	15	41	50	45.5	18.9494	18.8228	18.8861	14.0756	15.5911	14.8333	17.0174	16.2442	16.6308	27.6453	27.2965	27.4709
376	Yuedao105	Vietnam	1	0	0	0	0	6.5	5.83333	6.16667	5.16667	4.83333	5	2.5	1.66667	2.08333	5.66667	5.33333	5.5	4.66667	6.33333	5.5	38	36	37	20	20	20	40	40	40	19	18	18.5	70	90	80	24.2532	23.2658	23.7595	19.9347	19.8797	19.9072	17.8547	17.0814	17.468	28.6105	28.0174	28.314
377	Yuedao106	Vietnam	1	0	0	0	0	7	7	7	5.5	5.66667	5.58333	7	6.83333	6.91667	6.66667	6.5	6.58333	6.5	6	6.25	22	22	22	19	24	21.5	17	17	17	17	19	18	35	78	56.5	20.6591	21.5227	21.0909	21.0069	18.8625	19.9347	21.0407	20.657	20.8488	23.3407	23.2564	23.2985
378	Yuedao107	Vietnam	1	0	0	0	0	6	6	6	2	2.33333	2.16667	6.83333	7	6.91667	6.5	5.83333	6.16667	6.16667	6.66667	6.41667	43	44	43.5	43	30	36.5	17	16	16.5	15	16	15.5	32	41	36.5	19.8295	18.7045	19.267	16.3505	15.9931	16.1718	20.4012	19.1221	19.7616	22.6994	22.6023	22.6509
379	Yuedao108	Vietnam	0.993	0	0.002	0.005	0	2	2.66667	2.33333	1.33333	1.16667	1.25	2	3.83333	2.91667	1.66667	2	1.83333	1.16667	2.5	1.83333	25	28	26.5	52	31	41.5	17	17	17	50	45	47.5	30	43	36.5	21.3261	21.3102	21.3182	21.3058	20.7148	21.0103	15.7151	15.7326	15.7238	22.6128	22.5779	22.5953
380	Yuedao109	Vietnam	0.951	0.029	0.002	0.018	0	6.66667	6.5	6.58333	4.66667	4	4.33333	3.16667	3.83333	3.5	3	2	2.5	2.5	3.33333	2.91667	57	58	57.5	78	99	88.5	18	18	18	30	22	26	88	55	71.5	11.1705	12.5795	11.875	14.9278	15.4536	15.1907	20.9477	20.657	20.8023	24.9535	23.5116	24.2326
381	Yuedao110	Vietnam	1	0	0	0	0	7	7	7	5.66667	5.83333	5.75	6.83333	6.83333	6.83333	7	7	7	7	6.5	6.75	25	24	24.5	23	53	38	19	18	18.5	13	15	14	22	18	20	20.7089	22.4557	21.5823	21.5979	23.0825	22.3402	21.6686	20.7849	21.2267	23.2209	22.9698	23.0953
382	Yuedao111	Vietnam	1	0	0	0	0	4.66667	4.33333	4.5	2.5	2.5	2.5	4.66667	4.83333	4.75	7	6.66667	6.83333	7	7	7	53	52	52.5	88	85	86.5	66	70	68	18	17	17.5	23	18	20.5	11.9318	13.1591	12.5455	15.2268	14.622	14.9244	20.2849	19.2326	19.7587	26.0349	23.8488	24.9419
383	Yuedao112	Vietnam	1	0	0	0	0	5.33333	5.66667	5.5	2.83333	3.5	3.16667	5	5	5	5.16667	5	5.08333	4.66667	5.16667	4.91667	53	52	52.5	39	43	41	63	65	64	50	35	42.5	45	47	46	17.4304	16.8354	17.1329	12.1787	8.85223	10.5155	10.4651	10.9012	10.6831	14.0465	12.436	13.2413
384	Yuedao113	Vietnam	1	0	0	0	0	7	7	7	5.5	3.16667	4.33333	6.16667	6.5	6.33333	6.83333	6.33333	6.58333	5.33333	5	5.16667	20	20	20	19	34	26.5	17	18	17.5	14	15	14.5	20	21	20.5	25.9241	25.9494	25.9367	22.5842	21.6117	22.0979	16.5872	15.8256	16.2064	29.6686	27.9477	28.8081
385	Yuedao114	Vietnam	0.502	0.489	0	0.006	0.002	6.16667	6.83333	6.5	3.16667	4.33333	3.75	5.66667	5.5	5.58333	4.83333	5	4.91667	5.83333	5.33333	5.58333	34	36	35	27	35	31	42	42	42	35	55	45	30	37	33.5	23.519	24.519	24.019	15.4845	15.4055	15.445	14.8779	14.3488	14.6134	18.6395	17.4826	18.061
386	Yuedao115	Vietnam	0.447	0.52	0	0.028	0.006	6.33333	6.16667	6.25	5.5	4	4.75	6.33333	6	6.16667	5	5.16667	5.08333	5.16667	5.5	5.33333	44	41	42.5	53	54	53.5	55	55	55	45	46	45.5	72	62	67	19.5949	22.038	20.8165	14.7869	15.8797	15.3333	16.1279	15.8953	16.0116	20.6686	19.5058	20.0872
387	Yuedao116	Vietnam	0.47	0.529	0	0.001	0	6.16667	5.66667	5.91667	5.33333	5.16667	5.25	6.66667	6.66667	6.66667	6.66667	6.5	6.58333	6.5	6.33333	6.41667	44	45	44.5	21	21	21	40	37	38.5	16	14	15	30	33	31.5	19.4304	20.443	19.9367	19.5945	14.3024	16.9485	15.1628	15.314	15.2384	28.0581	26.6977	27.3779
388	Yuedao117	Vietnam	0.451	0.548	0	0	0.001	5.83333	5.66667	5.75	3.66667	5.5	4.58333	6.83333	6.5	6.66667	5	4.66667	4.83333	5	5.83333	5.41667	53	45	49	46	49	47.5	50	53	51.5	33	35	34	46	37	41.5	22.557	21.7595	22.1582	14.9931	14.1581	14.5756	15.0465	15.0756	15.061	11.4302	11.564	11.4971
389	Yuedao118	Vietnam	0.428	0.571	0	0.001	0	6	6.83333	6.41667	4.33333	3.33333	3.83333	5.5	5.16667	5.33333	5.16667	4.66667	4.91667	5.33333	5.33333	5.33333	49	48	48.5	54	52	53	57	55	56	40	49	44.5	37	42	39.5	19.7848	19.5949	19.6899	15.9519	16.3574	16.1546	13.2442	13.3023	13.2733	21.0058	19.6512	20.3285
390	Yuedao119	Vietnam	0.309	0.679	0.001	0.011	0.001	2.83333	3.33333	3.08333	3	3	3	5	5	5	5.16667	5.16667	5.16667	4.5	4.33333	4.41667	68	65	66.5	76	67	71.5	53	50	51.5	82	82	82	74	80	77	12.8409	13.7273	13.2841	4.79381	4.65979	4.7268	7.62209	7.95349	7.78779	7.33721	6.65116	6.99419
391	Yuedao120	Vietnam	0.402	0.596	0	0.002	0	3.16667	3.83333	3.5	1.83333	4.66667	3.25	5	5	5	4.66667	3.33333	4	5.83333	4.66667	5.25	39	41	40	42	47	44.5	65	60	62.5	47	72	59.5	65	56	60.5	22.1139	20.519	21.3165	14.5842	14.5945	14.5893	20.4419	20.7209	20.5814	22.3198	20.7151	21.5174
392	Yuedao121	Vietnam	0.389	0.609	0	0.001	0	5.66667	5.33333	5.5	2.5	4.5	3.5	6.33333	6.5	6.41667	6	6.33333	6.16667	5.83333	6.16667	6	27	48	37.5	20	20	20	25	25	25	19	20	19.5	20	19	19.5	24.3165	25.8608	25.0886	22.8007	19.2062	21.0034	21.4884	21.0174	21.2529	28.1744	26.4535	27.314
393	Jia45	Jiaxing, Zhejiang	0	0.999	0	0	0	6.83333	7	6.91667	5.83333	5.33333	5.58333	7	7	7	5	5	5	5.83333	5.83333	5.83333	52	54	53	68	67	67.5	53	64	58.5	45	40	42.5	50	47	48.5	20.1899	17	18.5949	15.7629	17.1237	16.4433	19.9012	19.4767	19.689	21.7384	20.2733	21.0058
394	Nannongjing3786	Nanjing, Jiangsu	0	0.999	0	0	0	3.16667	4.33333	3.75	5.83333	6	5.91667	6.16667	6.83333	6.5	6	5.16667	5.58333	5.66667	6	5.83333	46	51	48.5	42	45	43.5	55	58	56.5	58	59	58.5	73	87	80	16.5316	16.6203	16.5759	22.4605	18.5979	20.5292	17.3895	17.1919	17.2907	20.6686	19.8314	20.25
395	24248	Nanjing, Jiangsu	0	0.999	0	0	0	3.83333	4.16667	4	5.33333	5.16667	5.25	4.66667	5.83333	5.25	4.5	5.33333	4.91667	5.33333	6.83333	6.08333	46	88	67	66	69	67.5	48	50	49	55	53	54	54	60	57	17.481	18.2405	17.8608	11.7216	11.7869	11.7543	15.0814	15.3488	15.2151	18.7035	17.5698	18.1366
396	Nannongjing4004	Nanjing, Jiangsu	0	1	0	0	0	4.83333	5.16667	5	5	5	5	1.16667	1	1.08333	6.33333	6	6.16667	6	6.33333	6.16667	64	70	67	82	72	77	50	50	50	50	65	57.5	56	64	60	22.2785	21.4304	21.8544	19.6254	20.11	19.8677	15.9535	15.7442	15.8488	20.8372	19.9651	20.4012
397	Nannongjing4016	Nanjing, Jiangsu	0	0.999	0	0	0	6.66667	6.5	6.58333	4.16667	4.16667	4.16667	1	1.16667	1.08333	5.5	5.16667	5.33333	6.5	6.66667	6.58333	72	69	70.5	70	73	71.5	55	54	54.5	83	82	82.5	64	95	79.5	20.5696	21.3924	20.981	14.866	17.3883	16.1271	18.2558	17.8023	18.0291	20.7965	19.5407	20.1686
398	Zijianwujing	Nanjing, Jiangsu	0	0.999	0	0	0	7	6.83333	6.91667	5	4.83333	4.91667	1	1	1	5.66667	6	5.83333	1.33333	1.83333	1.58333	76	80	78	64	60	62	46	45	45.5	20	23	21.5	55	50	52.5	22.7848	21.8101	22.2975	16.866	19.6357	18.2509	19.8372	19.436	19.6366	23.75	23.1279	23.439
399	Ningjing2	Nanjing, Jiangsu	0	0.999	0	0	0	3.83333	4.16667	4	5.83333	5.83333	5.83333	1	1.16667	1.08333	5.5	5.33333	5.41667	2.5	1.66667	2.08333	74	76	75	65	68	66.5	42	47	44.5	60	60	60	90	80	85	20.6117	20.1266	20.3691	16.0997	16.0103	16.055	18.7965	18.593	18.6948	21.3895	20.4942	20.9419
400	Wuxiang99-8	Wujin, Jiangsu	0	0.999	0	0	0	3.66667	4	3.83333	5.66667	5.5	5.58333	1.16667	1	1.08333	5.83333	5.33333	5.58333	3.16667	2.16667	2.66667	77	72	74.5	63	63	63	50	49	49.5	55	53	54	55	51	53	21.4272	19.7975	20.6123	14.701	15.268	14.9845	18.4709	18.0058	18.2384	23.5756	22.3663	22.9709
401	Wuyujing8	Wujin, Jiangsu	0	0.999	0	0	0	2.7	4.6	3.65	5.5	5	5.25	1	1	1	5.16667	5	5.08333	1.83333	2.16667	2	67	56	61.5	65	61	63	49	47	48	60	60	60	43	40	41.5	15.521	16.0097	15.7654	17.5326	18.0515	17.7921	19.4884	18.6163	19.0523	25.564	24.7616	25.1628
402	Nannongjing002	Nanjing, Jiangsu	0	1	0	0	0	4	4.16667	4.08333	5.16667	4.66667	4.91667	1	1	1	5.66667	5.16667	5.41667	1.83333	2.16667	2	71	70	70.5	60	60	60	58	42	50	42	54	48	60	52	56	18.5146	18.7468	18.6307	19.8488	17.8419	18.8454	18.814	18.8372	18.8256	24.6628	22.9942	23.8285
403	Nannongjing004	Nanjing, Jiangsu	0	1	0	0	0	4.16667	4	4.08333	5	4.83333	4.91667	1.16667	1.16667	1.16667	4.5	5	4.75	1.83333	1.5	1.66667	77	66	71.5	57	37	47	57	57	57	70	75	72.5	53	55	54	17.8641	16.4786	17.1714	15.2852	15.4124	15.3488	15.843	15.7616	15.8023	23.9186	22.7326	23.3256
404	Huaidao5hao	Huaian, Jiangsu	0	1	0	0	0	4.83333	4.5	4.66667	5.16667	5.16667	5.16667	1.33333	1.16667	1.25	4.66667	5.33333	5	2.33333	3	2.66667	75	77	76	55	53	54	38	35	36.5	61	65	63	50	57	53.5	20.1646	19.2025	19.6835	14.9347	15.1924	15.0636	16.8314	16.6163	16.7238	23.9128	22.4244	23.1686
405	Zhongzuo93	Tongzhou, Beijing	0	1	0	0	0	5	4.83333	4.91667	4.83333	4.5	4.66667	1	1.33333	1.16667	5	5.16667	5.08333	3	2.66667	2.83333	74	71	72.5	47	56	51.5	42	42	42	70	70	70	50	52	51	19.1519	17.6582	18.4051	14.543	16.134	15.3385	18.3372	18.1221	18.2297	22.657	21.2209	21.939
406	Yandao9	Yancheng, Jiangsu	0	1	0	0	0	2.5	2.5	2.5	3	3	3	1	1	1	4.16667	4.16667	4.16667	1.16667	1.16667	1.16667	84	76	80	95	72	83.5	83	74	78.5	65	64	64.5	66	60	63	22.3398	22.6922	22.516	10.6632	13.7766	12.2199	18.8605	18.1744	18.5174	24.0465	22.9128	23.4797
407	Lianjing4	Lianyungang, Jiangsu	0	0.999	0	0	0	2.66667	2.66667	2.66667	3.33333	3.16667	3.25	1	1	1	1.66667	1.66667	1.66667	1.5	1.16667	1.33333	98	100	99	65	87	76	53	50	51.5	83	85	84	59	76	67.5	21.0291	20.7215	20.8753	22.7251	19.457	21.0911	17.5174	16.4186	16.968	22.843	21.9186	22.3808
408	Jindao1007	Dongli, Tianjin	0	0.999	0	0	0	4.7	5.3	5	4.83333	3.66667	4.25	1.16667	1.33333	1.25	5	5.5	5.25	2.66667	1.5	2.08333	78	83	80.5	84	87	85.5	81	75	78	77	66	71.5	55	53	54	18.3948	18.8188	18.6068	20.5842	21.0344	20.8093	15.9884	15.8198	15.9041	17.9593	17.3605	17.6599
409	Huajing5	Huaibei, Jiangsu	0	1	0	0	0	5.16667	6.16667	5.66667	5.16667	5.16667	5.16667	1.33333	1.16667	1.25	5.16667	5	5.08333	2	1.66667	1.83333	70	87	78.5	85	90	87.5	43	40	41.5	79	66	72.5	60	50	55	21.3981	20.2911	20.8446	21.7285	19.2337	20.4811	17.6744	17.1628	17.4186	23.1686	22.093	22.6308
410	Huajing6	Huaibei, Jiangsu	0	1	0	0	0	2.66667	3.33333	3	3	2.83333	2.91667	1.33333	1	1.16667	3.33333	3.5	3.41667	1.16667	1.5	1.33333	100	98	99	89	92	90.5	56	78	67	94	89	91.5	80	91	85.5	23.7379	22.2405	22.9892	23.9961	22.6202	23.3081	17.4884	16.814	17.1512	24.814	23.8256	24.3198
411	Yangfujing7	Lixiahe, Jiangsu	0	1	0	0	0	5.7	3.8	4.75	5.66667	5.16667	5.41667	1	1	1	5.33333	5.16667	5.25	3.16667	3.66667	3.41667	54	61	57.5	90	97	93.5	38	33	35.5	55	93	74	48	40	44	18.6181	16.2751	17.4466	25.5426	22.7364	24.1395	18.343	17.4244	17.8837	20.1686	19.3663	19.7674
412	Yangfujing8	Lixiahe, Jiangsu	0	1	0	0	0	6	6	6	4.16667	5	4.58333	1.33333	1	1.16667	5	5.16667	5.08333	2.16667	1.33333	1.75	73	84	78.5	57	64	60.5	55	50	52.5	60	83	71.5	54	55	54.5	21.1748	22.0633	21.619	22.8217	20.6589	21.7403	18.0058	17.6686	17.8372	22.1744	21.407	21.7907
413	Zhendao99	Zhenjiang, Jiangsu	0	1	0	0	0	2.66667	3.16667	2.91667	5	4.5	4.75	1.16667	1.16667	1.16667	4.83333	4.83333	4.83333	2.16667	1.5	1.83333	52	63	57.5	45	52	48.5	51	48	49.5	51	45	48	59	52	55.5	20.4951	22.3671	21.4311	23.314	22.8682	23.0911	15.1105	14.9826	15.0465	21.6105	20.7267	21.1686
414	Nanjing42	Nanjing, Jiangsu	0	1	0	0	0	4.33333	4.33333	4.33333	4.83333	4.66667	4.75	1.16667	1	1.08333	4.83333	5	4.91667	2.33333	2.33333	2.33333	73	82	77.5	80	87	83.5	50	53	51.5	55	59	57	54	57	55.5	19.1068	19.0796	19.0932	19.7752	21.5891	20.6822	17.9826	17.843	17.9128	22.0291	21.3721	21.7006
415	Lianjing9823	Lianyungang, Jiangsu	0	1	0	0	0	3.5	3.5	3.5	4	3	3.5	1.16667	1	1.08333	4.66667	3.5	4.08333	1.83333	1.83333	1.83333	92	87	89.5	95	64	79.5	42	42	42	92	95	93.5	58	52	55	22.2233	19.962	21.0927	22.5543	21.9961	22.2752	17.3663	17.0233	17.1948	23.7384	22.5581	23.1483
416	Huifeng1	Yancheng, Jiangsu	0	1	0	0	0	3.33333	2.66667	3	4.16667	4.16667	4.16667	1.5	1.16667	1.33333	4.66667	5	4.83333	1.66667	1.83333	1.75	89	95	92	80	79	79.5	60	52	56	90	95	92.5	58	55	56.5	19.7184	19.9029	19.8107	22.2791	20.7636	21.5213	15.5	14.9767	15.2384	23.3953	22.3953	22.8953
417	Huifeng2	Yancheng, Jiangsu	0	1	0	0	0	2.66667	2.16667	2.41667	3.5	3.33333	3.41667	1.16667	1.33333	1.25	2.16667	2.33333	2.25	1.5	1.66667	1.58333	85	92	88.5	80	82	81	39	46	42.5	80	79	79.5	50	62	56	19.9417	22.9515	21.4466	22.4612	22.8333	22.6473	16.7151	16.5407	16.6279	24.2849	22.5233	23.4041
418	Yandao8	Yancheng, Jiangsu	0	1	0	0	0	2.5	2.5	2.5	4	4.33333	4.16667	1.16667	1.16667	1.16667	2.5	3.33333	2.91667	1.66667	1.5	1.58333	79	83	81	45	70	57.5	62	45	53.5	67	76	71.5	61	63	62	21.3107	21.0253	21.168	21.124	25.7752	23.4496	14.1512	14.4651	14.3081	22.3605	21.2849	21.8227
419	Wuyujing21	Wujin, Jiangsu	0	1	0	0	0	3.16667	2.83333	3	3.66667	3.16667	3.41667	1	1.16667	1.08333	2.5	2.16667	2.33333	1	1	1	74	84	79	80	85	82.5	25	35	30	57	76	66.5	55	55	55	19.5728	19.767	19.6699	21.8372	21.1512	21.4942	15.1802	15.1221	15.1512	24.5291	23.4186	23.9738
420	Shashani	Haerbin, Heilongjiang	0	1	0	0	0	6.66667	5.66667	6.16667	3.33333	3.66667	3.5	1	1	1	1.83333	2.33333	2.08333	1	1	1	55	65	60	75	77	76	53	49	51	76	58	67	52	55	53.5	18.2233	18.4272	18.3252	10.7403	10.4225	10.5814	12.4826	12.5523	12.5174	20.1512	19.3779	19.7645
421	Muzhan4	Mudanjiang, Heilongjiang	0	1	0	0	0	3.6	4.7	4.15	3.33333	3.5	3.41667	1	1	1	2.16667	2.66667	2.41667	1.5	1.33333	1.41667	116	111	113.5	96	111	103.5	105	116	110.5	109	107	108	109	111	110	1.62025	2	1.81013	1.33721	1.33953	1.33837	1.31163	1.26977	1.2907	0.312209	1.35756	0.834884
422	Mudanjiang29	Mudanjiang, Heilongjiang	0	1	0	0	0	5.33333	5.5	5.41667	3.66667	3.66667	3.66667	1.33333	1	1.16667	2.33333	2.66667	2.5	1	1.16667	1.08333	58	83	70.5	35	40	37.5	18	19	18.5	50	67	58.5	21	22	21.5	18.1646	16.5823	17.3734	21.6008	21.4496	21.5252	17.6919	16.5756	17.1337	20.7442	19.2209	19.9826
423	Mudanjiang28	Mudanjiang, Heilongjiang	0	1	0	0	0	5.66667	5.66667	5.66667	5.16667	5	5.08333	1	1	1	2.5	2.5	2.5	1.16667	1	1.08333	68	48	58	33	32	32.5	20	24	22	35	25	30	35	60	47.5	16.2658	15.6456	15.9557	20.2713	20.8023	20.5368	17.5291	16.9186	17.2238	18.6628	17.5814	18.1221
424	Mudanjiang27	Mudanjiang, Heilongjiang	0	1	0	0	0	5.66667	5.66667	5.66667	4.5	5	4.75	1	1	1	2.5	3.33333	2.91667	1	1	1	38	42	40	20	23	21.5	17	19	18	20	20	20	36	33	34.5	22.0816	21.8469	21.9643	20.8992	21.9961	21.4477	16.2733	16.1279	16.2006	17.5058	16.5581	17.032
425	Kenzhan2	Nongken, Heilongjiang	0	1	0	0	0	4	4	4	4.33333	5	4.66667	1	1	1	2.83333	2.66667	2.75	1	1.16667	1.08333	47	50	48.5	42	45	43.5	19	20	19.5	30	29	29.5	30	20	25	20.0408	20	20.0204	20.9225	20.2907	20.6066	17.6686	17.4128	17.5407	20.8547	19.8314	20.343
426	Heijing8	Haerbin, Heilongjiang	0	1	0	0	0	6.83333	6.5	6.66667	5.33333	4.83333	5.08333	1.16667	1	1.08333	3.16667	3.66667	3.41667	1.33333	1.5	1.41667	48	50	49	30	35	32.5	28	19	23.5	22	25	23.5	24	22	23	14.8481	16.3418	15.5949	21.9109	22.7171	22.314	16.564	15.3256	15.9448	20.157	19.1395	19.6483
427	Hejing1	Haerbin, Heilongjiang	0	1	0	0	0	4.66667	5	4.83333	4	5	4.5	1	1	1	2.16667	2	2.08333	1.16667	1.16667	1.16667	46	49	47.5	28	32	30	21	22	21.5	25	30	27.5	65	67	66	20.4898	21.7959	21.1429	20.469	20.8101	20.6395	17.1628	17.1221	17.1424	22.1047	20.3779	21.2413
428	Beidao4	Haerbin, Heilongjiang	0	1	0	0	0	5.16667	5	5.08333	4.5	4.16667	4.33333	1	1	1	2.83333	1.83333	2.33333	1	1	1	57	54	55.5	70	76	73	45	67	56	49	45	47	44	50	47	21.0612	19.9388	20.5	21.1473	21.9031	21.5252	16.1977	15.5756	15.8866	20.7442	19.3256	20.0349
429	Beidao3	Haerbin, Heilongjiang	0	1	0	0	0	5	5	5	4.83333	4.5	4.66667	1.16667	1	1.08333	1.83333	1.5	1.66667	1	1	1	62	66	64	50	69	59.5	30	25	27.5	40	47	43.5	39	42	40.5	15.6076	16	15.8038	20.4496	19.8178	20.1337	17.0988	16.1628	16.6308	15.0116	13.9884	14.5
430	Suijing12	Suihua, Heilongjiang	0	1	0	0	0	6.16667	6.66667	6.41667	4.33333	4	4.16667	1	1	1	2.33333	3	2.66667	1	1	1	20	22	21	58	63	60.5	60	60	60	53	50	51.5	55	54	54.5	19.1266	19.9241	19.5253	19.814	21.376	20.595	15.4186	15.4826	15.4506	13.8895	13.2093	13.5494
431	Songjing12	Songhuajiang, Heilongjiang	0	1	0	0	0	5	5.5	5.25	4.5	4.66667	4.58333	1	1	1	4	4.33333	4.16667	1.5	1.16667	1.33333	57	60	58.5	42	52	47	25	23	24	20	25	22.5	52	40	46	19.1735	19.1531	19.1633	18.1667	18.0194	18.093	14.7093	14.6337	14.6715	13.9942	13.3488	13.6715
432	Songjing11	Songhuajiang, Heilongjiang	0	0.999	0	0	0	4	3.33333	3.66667	5.16667	4.16667	4.66667	1	1.16667	1.08333	3.33333	3.16667	3.25	1	1	1	56	63	59.5	35	36	35.5	65	62	63.5	24	26	25	30	42	36	14.557	17.4937	16.0253	17.1977	19.6008	18.3992	16.5924	20.8663	18.7294	12.9651	12.1977	12.5814
433	Songjing10	Songhuajiang, Heilongjiang	0	1	0	0	0	3.83333	3.5	3.66667	4.66667	4.16667	4.41667	1	1	1	2	2.16667	2.08333	1.16667	1.16667	1.16667	49	49	49	45	47	46	39	25	32	26	20	23	32	50	41	14.4684	15.3165	14.8924	20.2674	16.9186	18.593	11.657	11.3198	11.4884	13.6047	12.9535	13.2791
434	Dongnong430	Haerbin, Heilongjiang	0	0.999	0	0	0	3.83333	3.66667	3.75	3.5	3.83333	3.66667	2.66667	3.83333	3.25	2.66667	2	2.33333	1	1.16667	1.08333	53	56	54.5	32	33	32.5	34	41	37.5	27	31	29	48	67	57.5	20.3265	18.5204	19.4235	21.6783	23.3643	22.5213	13.9593	13.1047	13.532	11.814	11.3779	11.5959
435	Dongnong424	Haerbin, Heilongjiang	0	0.999	0	0	0	3.83333	3.16667	3.5	4.16667	4.83333	4.5	3.66667	3.33333	3.5	2.66667	3	2.83333	1	1	1	50	55	52.5	55	50	52.5	22	20	21	30	36	33	22	20	21	16.1519	16.8354	16.4937	16.4302	16.4535	16.4419	15.0058	14.686	14.8459	14.8953	14.2907	14.593
436	Longnuo3	Haerbin, Heilongjiang	0	1	0	0	0	5.16667	4.83333	5	5.16667	5	5.08333	4.33333	4.66667	4.5	2.33333	4.16667	3.25	1.83333	1.33333	1.58333	117	108	112.5	107	110	108.5	103	114	108.5	112	110	111	105	110	107.5	2.28571	1.36735	1.82653	1.18953	1.1969	1.19322	0.690116	0.684884	0.6875	0.65	0.562791	0.606395
437	Longjing28	Haerbin, Heilongjiang	0	1	0	0	0	3.5	3.33333	3.41667	5	4.83333	4.91667	4.5	3.16667	3.83333	2.5	2.83333	2.66667	1.5	1.5	1.5	48	51	49.5	48	49	48.5	32	27	29.5	33	30	31.5	33	20	26.5	19.602	20.1429	19.8724	20.376	20.4031	20.3895	14.907	14.9593	14.9331	14.436	13.8256	14.1308
438	Longjing27	Haerbin, Heilongjiang	0	1	0	0	0	3.5	4.8	4.15	4.33333	5	4.66667	5.16667	4.5	4.83333	2.5	3.5	3	1.66667	1.16667	1.41667	43	37	40	52	55	53.5	48	45	46.5	40	47	43.5	20	25	22.5	19.0204	17.3503	18.1854	22.7907	20.8876	21.8391	16.2791	16	16.1395	15.9012	15.0233	15.4622
439	Longjing26	Haerbin, Heilongjiang	0	1	0	0	0	4.33333	4.5	4.41667	4.83333	4.66667	4.75	3.33333	3.5	3.41667	2	2.66667	2.33333	1.16667	1.16667	1.16667	43	43	43	55	53	54	40	25	32.5	32	35	33.5	25	21	23	18.1519	16.481	17.3165	23.9031	20.7171	22.3101	16.9535	16.5872	16.7703	13.1512	12.7035	12.9273
440	Longjing25	Haerbin, Heilongjiang	0	1	0	0	0	2	2.66667	2.33333	4.33333	4.33333	4.33333	4	4.33333	4.16667	5.16667	5	5.08333	1.33333	1.16667	1.25	52	46	49	55	52	53.5	50	50	50	39	35	37	30	30	30	19.9082	20.3061	20.1071	23.2326	23.8256	23.5291	16.1686	15.7616	15.9651	16.4186	15.2674	15.843
441	Longjing24	Haerbin, Heilongjiang	0	1	0	0	0	4	3.83333	3.91667	4.33333	4.66667	4.5	4.66667	5.33333	5	5.5	5	5.25	1.33333	1.16667	1.25	54	59	56.5	29	55	42	30	39	34.5	50	85	67.5	30	25	27.5	21.7857	21.102	21.4439	20.7171	20.8643	20.7907	16.7035	16.343	16.5233	14.1337	13.9477	14.0407
442	Longjing22	Haerbin, Heilongjiang	0	1	0	0	0	2.5	2.83333	2.66667	3.5	5.33333	4.41667	5	3.83333	4.41667	5.33333	5.5	5.41667	1.66667	1.16667	1.41667	58	46	52	23	25	24	48	39	43.5	57	57	57	20	21	20.5	18.602	20.0306	19.3163	19.6783	19.9109	19.7946	14.8895	14.7965	14.843	12.0233	11.9186	11.9709
443	Longjing21	Haerbin, Heilongjiang	0	1	0	0	0	2.33333	3	2.66667	3.83333	4.66667	4.25	4.5	3.66667	4.08333	5.16667	5	5.08333	1.33333	1.33333	1.33333	87	89	88	58	54	56	36	36	36	45	50	47.5	29	27	28	19.6531	19.2041	19.4286	20.4574	20.3333	20.3953	15.5291	15.1744	15.3517	14.3663	13.6744	14.0203
444	Longjing20	Haerbin, Heilongjiang	0	1	0	0	0	3.5	2.16667	2.83333	3.66667	4.16667	3.91667	4.83333	4.5	4.66667	5.66667	5.5	5.58333	1	1	1	46	49	47.5	43	43	43	37	40	38.5	42	43	42.5	23	20	21.5	19.2143	19.2551	19.2347	19.4109	20.2558	19.8333	14.407	13.8953	14.1512	15.0872	14.5058	14.7965
445	Longjing19	Haerbin, Heilongjiang	0	1	0	0	0	2.83333	2.5	2.66667	4.16667	4.16667	4.16667	4.66667	4.5	4.58333	5.5	5.5	5.5	1.33333	1.33333	1.33333	41	38	39.5	37	43	40	29	31	30	35	45	40	20	20	20	19.2143	18.5816	18.898	23.4806	21.5388	22.5097	13.8837	13.6686	13.7762	23.5814	22.7209	23.1512
446	Longjing18	Haerbin, Heilongjiang	0.002	0.902	0.001	0.095	0	1.16667	1.83333	1.5	5.16667	4.16667	4.66667	4.33333	4.5	4.41667	4	5.16667	4.58333	1	1	1	47	43	45	45	45	45	30	29	29.5	50	41	45.5	16	15	15.5	20.3265	21.0204	20.6735	18.0969	19.5388	18.8178	13.9128	13.2849	13.5988	14.6744	14.2151	14.4448
447	Longjing17	Haerbin, Heilongjiang	0	1	0	0	0	5.83333	5.66667	5.75	3.66667	4	3.83333	4.5	3.33333	3.91667	5	4.83333	4.91667	1.5	2	1.75	45	49	47	38	39	38.5	25	27	26	47	30	38.5	35	25	30	20.3367	18.6429	19.4898	20.6357	21.3372	20.9864	14.5058	13.7849	14.1453	21.2035	20.8547	21.0291
448	Longjing16	Haerbin, Heilongjiang	0	1	0	0	0	6.5	6.5	6.5	4.5	4	4.25	4.5	4.33333	4.41667	5	3.83333	4.41667	1.33333	1	1.16667	37	39	38	23	23	23	20	25	22.5	22	35	28.5	15	19	17	18.1224	18.0102	18.0663	19.593	19.2558	19.4244	14.5581	13.8547	14.2064	15.5756	15.6686	15.6221
449	Longjing15	Haerbin, Heilongjiang	0	1	0	0	0	4.6	5.1	4.85	4.33333	4.33333	4.33333	4	4.33333	4.16667	5.33333	5	5.16667	2	1.66667	1.83333	15	26	20.5	25	25	25	23	20	21.5	40	42	41	19	18	18.5	17.4304	18.4388	17.9346	18.186	16.7868	17.4864	14.2035	14.1919	14.1977	14.6221	14.1453	14.3837
450	Zhonglongdao1	Haerbin, Heilongjiang	0	0.999	0	0	0	5.5	5.16667	5.33333	2.83333	3	2.91667	4.66667	4.83333	4.75	5.16667	5.66667	5.41667	1	1	1	86	78	82	55	60	57.5	42	50	46	33	42	37.5	28	20	24	12.3797	13.7215	13.0506	13.655	10.9186	12.2868	10.5756	10.343	10.4593	13.2616	11.2035	12.2326
451	Zongdao8	Haerbin, Heilongjiang	0	1	0	0	0	4.8	3.4	4.1	4	4.16667	4.08333	2.66667	3	2.83333	5.33333	5.16667	5.25	1.16667	1	1.08333	56	43	49.5	72	89	80.5	39	40	39.5	36	37	36.5	65	50	57.5	12.3038	11.5612	11.9325	21.6163	20.9341	21.2752	17.0453	16.9674	17.0064	17.7326	16.0174	16.875
452	Longdao6	Haerbin, Heilongjiang	0	1	0	0	0	6.5	6.33333	6.41667	4	3.66667	3.83333	5.16667	3.16667	4.16667	5	5	5	1.33333	1.16667	1.25	37	44	40.5	55	60	57.5	18	19	18.5	35	40	37.5	30	35	32.5	13.0633	14.4177	13.7405	17.0891	19.4186	18.2539	16.6628	16.1047	16.3837	15.9651	15.0814	15.5233
453	Longdao5	Haerbin, Heilongjiang	0	0.999	0	0	0	4.66667	4.83333	4.75	4.16667	4.16667	4.16667	3.66667	5	4.33333	4.66667	5.33333	5	1	1.16667	1.08333	38	41	39.5	38	40	39	18	18	18	40	35	37.5	35	35	35	17.7468	14.8861	16.3165	18.9225	19.8372	19.3798	16.9302	16.3721	16.6512	14.2267	13.5988	13.9128
454	Longdao4	Haerbin, Heilongjiang	0	1	0	0	0	5.7	7	6.35	4.16667	4.16667	4.16667	5	5	5	5.33333	5.16667	5.25	1.5	1	1.25	37	46	41.5	40	35	37.5	19	20	19.5	62	42	52	42	24	33	19.2321	18.1688	18.7004	19.4341	18.8643	19.1492	14.2093	13.4767	13.843	13.7151	13.4709	13.593
455	Kendao19	Haerbin, Heilongjiang	0	0.999	0	0	0	3.9	7	5.45	4.5	4.33333	4.41667	3	3.83333	3.41667	4.83333	5.16667	5	1.33333	1.33333	1.33333	13	31	22	21	23	22	17	22	19.5	35	63	49	19	20	19.5	11.6287	11.1013	11.365	20.9961	20.5116	20.7539	13.4477	12.5988	13.0233	15.4128	14.9477	15.1802
456	Kendao18	Haerbin, Heilongjiang	0	1	0	0	0	5.16667	4.83333	5	4.83333	4.66667	4.75	4.16667	4.5	4.33333	5	4.83333	4.91667	1	1	1	30	45	37.5	27	35	31	30	20	25	47	52	49.5	36	40	38	15.4937	17.2911	16.3924	22.4186	21.5775	21.9981	17.2616	16.657	16.9593	15.4535	15.1628	15.3081
457	Kendao12	Haerbin, Heilongjiang	0.012	0.898	0.001	0.089	0.001	6.16667	6.16667	6.16667	4.33333	4.66667	4.5	4.33333	4.83333	4.58333	5.5	2.16667	3.83333	1.16667	1.33333	1.25	27	38	32.5	38	40	39	18	21	19.5	40	40	40	43	38	40.5	15.1646	15.7342	15.4494	20.6357	21.2907	20.9632	15.8953	15.2733	15.5843	15.6744	14.8953	15.2849
458	Kendao13	Haerbin, Heilongjiang	0	0.999	0	0	0	6	6.16667	6.08333	4.66667	4	4.33333	4.83333	4.16667	4.5	5.16667	4.83333	5	1.33333	1.33333	1.33333	20	17	18.5	28	28	28	20	28	24	32	41	36.5	35	33	34	14.1646	16.4684	15.3165	19.5853	20.4612	20.0233	15.0465	14.5407	14.7936	14.6047	14.2267	14.4157
459	Kendao20	Haerbin, Heilongjiang	0	1	0	0	0	5.5	5.66667	5.58333	4.33333	4.5	4.41667	4.16667	3.66667	3.91667	5.16667	5	5.08333	1	1.16667	1.08333	76	96	86	76	96	86	26	29	27.5	43	45	44	30	25	27.5	14.6456	15.2658	14.9557	19.8776	20.3776	20.1276	13.25	13.1744	13.2122	15.2384	14.6105	14.9244
460	Longdun106	Haerbin, Heilongjiang	0	1	0	0	0	6.5	6.66667	6.58333	4	4	4	4.5	5	4.75	5.5	5.33333	5.41667	2.66667	3.66667	3.16667	45	31	38	34	37	35.5	31	30	30.5	50	50	50	20	22	21	16.5443	14.519	15.5316	21.4082	19.7755	20.5918	14.0698	13.7791	13.9244	14.9419	14.7035	14.8227
461	Longdun105	Haerbin, Heilongjiang	0	0.999	0	0	0	6.16667	6	6.08333	6	5.33333	5.66667	4.83333	5	4.91667	5.5	5	5.25	4	4.83333	4.41667	16	24	20	28	19	23.5	20	18	19	40	43	41.5	18	20	19	16.1392	17.3165	16.7278	21.0816	22.0306	21.5561	17.3372	16.6919	17.0145	15.343	14.75	15.0465
462	Sanjiang2	Haerbin, Heilongjiang	0	1	0	0	0	6.66667	6	6.33333	5.33333	5.5	5.41667	5	4.83333	4.91667	5.16667	5.16667	5.16667	1	1	1	66	99	82.5	66	70	68	21	25	23	37	35	36	27	26	26.5	15.0759	17.4557	16.2658	20.2245	22.1429	21.1837	14.3837	13.4419	13.9128	16.8953	16.2442	16.5698
[truncated: 3 more columns]
