# Supplementary material for: Favorable alleles mining for gelatinization temperature, gel consistency and amylose content in Oryza sativa by association mapping
Source: BMC Genet. 2019 Mar 19;20:34. doi: 10.1186/s12863-019-0735-y (PMC6423859; doi:10.1186/s12863-019-0735-y)
Supplement: Supplementary file 6 — Table S5. Summary statistics for the 262 SSR markers used in this study. (XLS 63 kb) [file 12863_2019_735_MOESM6_ESM.xls]

## Sheet: Table S2
Supplemental Table S5 Summary statistics for the 262 SSR markers used in this study
Code	Locus	Chr. No.	Position(cM)	Allele number	Gene diversity	PIC
1	RM84	1	18.8	7	0.251048	0.217193
2	RM283	1	25.4	8	0.636149	0.588872
3	RM3453	1	25.4	14	0.627342	0.56981
4	RM1	1	29.7	14	0.65656	0.593074
5	RM259	1	38.8	17	0.476409	0.438038
6	RM583	1	43.2	6	0.259808	0.238616
7	RM490	1	51	5	0.428301	0.367031
8	RM8095	1	60.6	8	0.0324498	0.0311327
9	RM140	1	65.4	3	0.719622	0.678686
10	RM562	1	78.4	20	0.541701	0.51758
11	RM9	1	92.4	13	0.107818	0.0847366
12	RM129	1	93	2	0.626546	0.576296
13	RM5	1	98.5	9	0.593342	0.560646
14	RM1231	1	123.2	16	0.616763	0.552945
15	RM128	1	126.5	16	0.756881	0.744379
16	RM297	1	132	6	0.709271	0.649689
17	RM246	1	134.6	11	0.258512	0.221158
18	RM212	1	135.8	3	0.528883	0.483059
19	RM5389	1	142.4	13	0.671366	0.610582
20	RM486	1	153.5	9	0.255908	0.230244
21	RM265	1	155.9	8	0.610089	0.54312
22	RM3482	1	157.6	17	0.442443	0.359225
23	RM6831	1	181.8	8	0.400954	0.351208
24	RM14	1	194	13	0.557441	0.507376
25	RM1-003	1	19.9	12	0.562826	0.476155
26	RM5340	2	36.3	15	0.483801	0.446719
27	RM7288	2	42.4	21	0.532274	0.498235
28	RM5356	2	43.3	9	0.462854	0.394786
29	RM1358	2	48.1	7	0.584891	0.536308
30	RM1313	2	51.1	12	0.639416	0.586025
31	RM324	2	51.1	4	0.298375	0.270988
32	RM327	2	51.9	8	0.450675	0.372176
33	RM301	2	53.5	7	0.382125	0.31426
34	RM300	2	54.6	10	0.529381	0.459002
35	RM262	2	70.2	7	0.521761	0.474771
36	RM5427	2	84.6	8	0.418659	0.382581
37	RM3688	2	88.2	8	0.591452	0.544614
38	RM183	2	93.5	10	0.510431	0.472836
39	RM5804	2	98.2	7	0.661202	0.587782
40	RM106	2	101.5	14	0.594413	0.540866
41	RM6361	2	102.9	7	0.389273	0.3349
42	RM573	2	118.1	15	0.420533	0.38138
43	RM450	2	122.8	7	0.576373	0.489221
44	RM7598	2	126.4	6	0.35956	0.312964
45	RM263	2	127.5	13	0.632416	0.587354
46	RM112	2	137.5	6	0.257902	0.229095
47	RM525	2	143.7	16	0.655319	0.598884
48	RM213	2	150.5	11	0.554211	0.514189
49	RM208	2	154.1	4	0.38391	0.34216
50	RM3850	2	156.3	15	0.626271	0.568116
51	RM498	2	156.3	16	0.38592	0.369184
52	RM48	2	191.2	3	0.215228	0.170486
53	RM266	2	192.2	7	0.517596	0.477678
54	RM535	2	195.7	12	0.602968	0.525967
55	RM132	3	3.9	10	0.493508	0.439418
56	RM1332	3	11.5	4	0.404537	0.351181
57	RM5849	3	18.4	15	0.392583	0.352657
58	RM489	3	20.3	11	0.550335	0.483966
59	RM545	3	24.7	3	0.327928	0.265077
60	RM5480	3	25.9	6	0.387179	0.340564
61	RM3467	3	28.2	14	0.584566	0.548128
62	RM3766	3	34.8	9	0.477981	0.443858
63	RM7	3	36.9	6	0.178811	0.144857
64	RM5639	3	39.8	8	0.526018	0.495175
65	RM7197	3	44.4	10	0.560476	0.474143
66	RM7345	3	48.8	7	0.507264	0.4226
67	RM282	3	55.8	12	0.503195	0.452581
68	RM338	3	61.9	8	0.395095	0.327351
69	RM218	3	67.8	7	0.540301	0.511419
70	RM232	3	76.7	12	0.752289	0.704049
71	RM7403	3	82.3	3	0.00677765	0.0066628
72	RM6266	3	94.9	5	0.364901	0.298946
73	RM7097	3	115.6	7	0.369594	0.320364
74	RM135	3	120.4	10	0.539661	0.48615
75	RM168	3	122.8	10	0.411841	0.367963
76	RM186	3	127.4	7	0.452106	0.375683
77	RM16	3	131.5	6	0.299653	0.260251
78	RM5475	3	137.9	16	0.589035	0.551231
79	RM416	3	140.1	5	0.29311	0.258017
80	RM6712	3	158.2	11	0.433829	0.39931
81	RM448	3	191.6	11	0.575048	0.500818
82	RM148	3	249.3	8	0.417435	0.367709
83	RM307	4	0	11	0.530121	0.475431
84	RM335	4	5.4	17	0.644056	0.579052
85	RM518	4	7.9	8	0.650113	0.583387
86	RM3471	4	16.7	19	0.651051	0.603781
87	RM4835	4	18.3	9	0.273206	0.245095
88	RM5687	4	25.4	9	0.338545	0.319652
89	RM6314	4	41.5	12	0.44736	0.407542
90	RM471	4	53.8	11	0.463482	0.420356
91	RM5951	4	56.1	6	0.488263	0.417703
92	RM142	4	60.2	12	0.500309	0.435183
93	RM6997	4	62.1	13	0.570591	0.539484
94	RM7563	4	68.3	8	0.485071	0.419589
95	RM6114	4	72	12	0.606386	0.545423
96	RM6589	4	85.2	9	0.321725	0.285217
97	RM317	4	96	6	0.441503	0.400728
98	RM6089	4	97.7	11	0.329642	0.307633
99	RM3513	4	99.6	3	0.0717052	0.0664238
100	RM3836	4	108.2	12	0.587916	0.517152
101	RM280	4	128.9	3	0.219363	0.171041
102	RM559	4	129.6	8	0.49628	0.437798
103	RM349	4	146.8	9	0.446588	0.419622
104	RM348	4	160.8	4	0.234471	0.207867
105	RM1182	5	3	9	0.602782	0.527449
106	RM153	5	3	15	0.531003	0.482688
107	RM122	5	3	6	0.180049	0.172249
108	RM159	5	5.4	13	0.646863	0.575649
109	RM267	5	25	9	0.382644	0.32878
110	RM437	5	31.5	2	0.103071	0.0887493
111	RM3193	5	36.4	6	0.532019	0.457965
112	RM574	5	41	6	0.399603	0.358952
113	RM249	5	50.2	8	0.524755	0.47201
114	RM6082	5	53.5	14	0.457056	0.398367
115	RM598	5	62.7	6	0.314107	0.250248
116	RM473B	5	78.7	11	0.662432	0.633427
117	RM164	5	91.4	7	0.23326	0.195336
118	RM188	5	95.3	12	0.526452	0.472302
119	RM161	5	96.9	18	0.693636	0.646064
120	RM305	5	96.9	7	0.336624	0.297577
121	RM3170	5	115.4	13	0.584861	0.530562
122	RM480	5	130.6	18	0.580603	0.527004
123	RM5818	5	144.9	11	0.493905	0.465231
124	RM8109	6	1.7	13	0.577871	0.51602
125	RM508	6	2.3	13	0.491867	0.432839
126	RM510	6	11.5	10	0.550839	0.473637
127	RM225	6	26.2	12	0.65353	0.604778
128	RM405	6	28.6	6	0.533111	0.491557
129	RM2126	6	32.7	10	0.48409	0.404464
130	RM50	6	32.7	7	0.483481	0.42362
131	RM276	6	33.5	11	0.663568	0.611367
132	RM314	6	33.6	9	0.599239	0.526409
133	RM136	6	53	16	0.62309	0.556753
134	RM3330	6	61.6	13	0.655652	0.58867
135	RM3187	6	73.2	6	0.385332	0.346926
136	RM7579	6	84.5	6	0.439228	0.379195
137	RM8239	6	91.9	4	0.441554	0.410522
138	RM454	6	99.3	4	0.273846	0.227368
139	RM7309	6	100.3	16	0.554833	0.515447
140	RM528	6	100.8	10	0.434855	0.388143
141	RM3138	6	110.6	13	0.558821	0.484032
142	RM162	6	114.9	16	0.62023	0.563153
143	RM6811	6	115.6	15	0.597718	0.564208
144	RM345	6	123.9	7	0.267282	0.249744
145	RM5753	6	124.4	20	0.576055	0.539185
146	RM295	7	0	13	0.423566	0.393725
147	RM125	7	24.8	4	0.439451	0.361547
148	RM180	7	30.1	8	0.383925	0.341143
149	RM542	7	34.7	7	0.480668	0.439831
150	RM8263	7	35.7	8	0.442029	0.388004
151	RM418	7	42.1	9	0.463291	0.436231
152	RM346	7	47	9	0.463677	0.423887
153	RM2530	7	53.4	14	0.510601	0.479222
154	RM336	7	61	12	0.65792	0.611158
155	RM5380	7	67	10	0.532682	0.46791
156	RM6011	7	73.2	13	0.410813	0.368078
157	RM505	7	78.6	8	0.587379	0.504275
158	RM3589	7	89.8	13	0.525205	0.47895
159	RM11	7	93.8	8	0.43747	0.381534
160	RM234	7	93.9	13	0.360359	0.33331
161	RM134	7	99.6	10	0.568941	0.50163
162	RM1306	7	116.1	15	0.713153	0.672185
163	RM82	7	128.9	4	0.172053	0.158023
164	RM506	8	0	14	0.590025	0.558712
165	RM1019	8	0.5	17	0.543071	0.490575
166	RM152	8	9.4	14	0.476895	0.444625
167	RM1235	8	12.8	5	0.403702	0.352583
168	RM6863	8	16.4	11	0.51374	0.441094
169	RM4085	8	35.7	12	0.492949	0.463976
170	RM544	8	38.5	12	0.505566	0.445597
171	RM8243	8	50.8	11	0.440811	0.355853
172	RM25	8	52.2	13	0.541796	0.494266
173	RM331	8	59	11	0.493693	0.438448
174	RM72	8	60.9	14	0.633672	0.601309
175	RM6215	8	66.8	11	0.609746	0.542034
176	RM7556	8	86.7	11	0.576614	0.498261
177	RM6976	8	92.2	16	0.453641	0.412339
178	RM80	8	103.7	12	0.527693	0.48025
179	RM502	8	109.3	11	0.483493	0.428807
180	RM3754	8	112.6	8	0.469202	0.417013
181	RM6948	8	114.4	4	0.39859	0.338125
182	RM433	8	116	3	0.0241829	0.0236167
183	RM281	8	128.1	11	0.53732	0.473145
184	RM264	8	138.2	10	0.584971	0.517216
185	RM1328	9	0	14	0.602594	0.535138
186	RM8206	9	3.2	7	0.482429	0.431023
187	RM524	9	42.5	12	0.574623	0.536139
188	RM3912	9	46.3	10	0.619187	0.553434
189	RM566	9	50.7	7	0.406308	0.36183
190	RM434	9	57.7	11	0.714461	0.658684
191	RM3600	9	62.7	7	0.598257	0.545101
192	RM24481	9	63	14	0.592397	0.56116
193	RM3533	9	65.1	12	0.618142	0.551658
194	RM6570	9	68.2	4	0.402951	0.341821
195	RM410	9	79.3	6	0.519713	0.445526
196	RM257	9	79.7	11	0.617541	0.571326
197	RM201	9	81.2	8	0.535435	0.473717
198	OSR28	9	85.4	12	0.518002	0.460354
199	RM5384	9	90.7	10	0.513269	0.4595
200	RM1013	9	93.5	7	0.493776	0.441114
201	RM7492	10	0	12	0.643265	0.590255
202	RM7545	10	7.6	25	0.630912	0.608518
203	RM6646	10	13.3	12	0.614808	0.538778
204	RM244	10	15	6	0.338125	0.306827
205	RM216	10	24.8	3	0.416465	0.37013
206	RM311	10	25.2	8	0.571449	0.486176
207	RM184	10	41.6	4	0.667206	0.661247
208	RM1125	10	46.8	13	0.495376	0.470992
209	RM258	10	48.8	7	0.364779	0.336382
210	RM5629	10	53.6	8	0.434527	0.392559
211	RM6100	10	53.9	5	0.276461	0.240131
212	RM1108	10	55.3	4	0.117452	0.10493
213	RM3773	10	58.9	12	0.631821	0.562862
214	RM269	10	69.6	6	0.333865	0.303492
215	RM5352	10	71.4	5	0.285033	0.23977
216	RM304	10	73	2	0.0764224	0.063312
217	RM171	10	73	4	0.0972222	0.0735918
218	RM6160	10	81	6	0.319862	0.285676
219	RM590	10	83.3	7	0.428133	0.370541
220	RM333	10	110.4	4	0.264835	0.236729
221	RM286	11	0.1	6	0.580256	0.525173
222	RM6327	11	1.7	9	0.604982	0.570827
223	RM1240	11	6.5	14	0.521469	0.467428
224	RM7557	11	9.2	4	0.242433	0.222905
225	RM1812	11	10.3	6	0.420324	0.349918
226	RM6544	11	19.8	2	0.266397	0.213681
227	RM3133	11	32.7	5	0.513277	0.44826
228	RM167	11	37.5	5	0.296884	0.2556
229	RM3701	11	45.3	11	0.401261	0.367184
230	RM7391	11	54.3	8	0.47573	0.381453
231	RM7303	11	64.2	4	0.123961	0.11533
232	RM7120	11	66.6	8	0.60712	0.563408
233	RM287	11	68.6	4	0.178544	0.16669
234	RM457	11	78.8	4	0.466563	0.41609
235	RM5349	11	79.1	3	0.274587	0.241384
236	RM209	11	84.7	10	0.554977	0.512146
237	RM21	11	85.7	10	0.520698	0.466944
238	RM7170	11	101.9	15	0.754687	0.720969
239	RM206	11	102.9	2	0.107818	0.0847366
240	RM7163	11	112.4	6	0.429953	0.345497
241	RM6293	11	117.3	15	0.747151	0.707319
242	RM224	11	120.1	12	0.481825	0.430505
243	RM20	12	3.2	15	0.559355	0.514358
244	RM19	12	20.9	10	0.611179	0.529474
245	RM247	12	26.7	3	0.205776	0.18645
246	RM6296	12	26.7	3	0.241133	0.218222
247	RM7619	12	38.1	5	0.126958	0.11756
248	RM512	12	39.4	15	0.541666	0.501069
249	RM5746	12	39.4	3	0.220711	0.189805
250	RM277	12	48.2	4	0.443395	0.392338
251	RM1337	12	51.5	10	0.400556	0.361472
252	RM511	12	59.8	7	0.463043	0.42077
253	RM1246	12	65.3	6	0.33845	0.285566
254	RM7102	12	71.8	7	0.47302	0.427834
255	RM309	12	73	9	0.627089	0.557334
256	RM6869	12	75.8	14	0.562427	0.507641
257	RM463	12	75.5	5	0.228775	0.203135
258	RM3331	12	89.5	8	0.361177	0.320135
259	RM270	12	91.3	6	0.475858	0.421708
260	RM5479	12	95.4	16	0.541925	0.489996
261	RM17	12	107.4	11	0.719585	0.670165
262	RM12	12	107.4	4	0.394116	0.327774
	Total Alleles			2462	122.751	110.253
	Mean			9.39695	0.468515	0.420815
